# Supplementary material for: Integrative multi-omics analysis reveals the drug-protein-ceRNA regulatory network in acute ischemic stroke
Source: Front Mol Biosci. 2026 Apr 9;13:1779905. doi: 10.3389/fmolb.2026.1779905 (PMC13102545; doi:10.3389/fmolb.2026.1779905)
Supplement: Supplementary file 2 [file Supplementaryfile2.xlsx]

## Sheet: 1.upmRNA_GO_BP_result
Table S1.upmRNA GO Biological Process enrichment
ID	Description	GeneRatio	BgRatio	RichFactor	FoldEnrichment	zScore	pvalue	p.adjust	qvalue	geneID	Count
GO:0032496	response to lipopolysaccharide	41/501	354/18986	0.115819209039548	4.38910878807357	10.5967292738255	1.6756611759646e-15	7.20199173429585e-12	5.74487205275442e-12	TRIB1/CEBPB/IRAK3/TRIM6/ADM/CTSG/DEFA3/EPHB2/SASH1/FOS/ALPL/CXCL2/HMGB2/NR4A1/CXCL10/LGALS9/LOXL1/LTF/MAOB/MGST2/CXCL9/MMP8/MMP9/MPO/NFKBIA/PPBP/AXL/S100A8/CCL2/SELP/SLPI/BPI/TSPO/TNFAIP3/VCAM1/VIM/PDCD1LG2/CAMP/CD14/LY86/CD68	41
GO:0002237	response to molecule of bacterial origin	41/501	375/18986	0.109333333333333	4.14331869594145	10.1212378555706	1.23015104504736e-14	2.64359459580677e-11	2.10873787037855e-11	TRIB1/CEBPB/IRAK3/TRIM6/ADM/CTSG/DEFA3/EPHB2/SASH1/FOS/ALPL/CXCL2/HMGB2/NR4A1/CXCL10/LGALS9/LOXL1/LTF/MAOB/MGST2/CXCL9/MMP8/MMP9/MPO/NFKBIA/PPBP/AXL/S100A8/CCL2/SELP/SLPI/BPI/TSPO/TNFAIP3/VCAM1/VIM/PDCD1LG2/CAMP/CD14/LY86/CD68	41
GO:0006935	chemotaxis	45/501	472/18986	0.0953389830508475	3.61298589262154	9.46394855475232	8.98006136199421e-14	1.12250488773815e-10	8.95397717264614e-11	SEMA6B/PADI2/CMTM5/CTSG/HBEGF/DUSP1/DUSP3/EGR3/FCER1G/FPR1/GAS6/CXCL2/HMGB2/NR4A1/CXCL10/ITGB3/ANOS1/CCL4L1/LGALS9/LOX/LSP1/CXCL9/PLAU/PLP2/PLXNB3/PPBP/TRPM4/CXCL16/RAB13/RNASE2/RNASE3/S100A4/S100A8/S100A9/S100A12/CCL2/CCL3L1/SEMA4A/BST1/TNFAIP6/C3AR1/VCAM1/PLA2G7/HSD3B7/FOSL1	45
GO:0042330	taxis	45/501	474/18986	0.0949367088607595	3.59774122640794	9.42915604370729	1.04467648928632e-13	1.12250488773815e-10	8.95397717264614e-11	SEMA6B/PADI2/CMTM5/CTSG/HBEGF/DUSP1/DUSP3/EGR3/FCER1G/FPR1/GAS6/CXCL2/HMGB2/NR4A1/CXCL10/ITGB3/ANOS1/CCL4L1/LGALS9/LOX/LSP1/CXCL9/PLAU/PLP2/PLXNB3/PPBP/TRPM4/CXCL16/RAB13/RNASE2/RNASE3/S100A4/S100A8/S100A9/S100A12/CCL2/CCL3L1/SEMA4A/BST1/TNFAIP6/C3AR1/VCAM1/PLA2G7/HSD3B7/FOSL1	45
GO:0042742	defense response to bacterium	37/501	342/18986	0.108187134502924	4.09988210713077	9.52364326774181	3.51436870190274e-13	3.02095133615559e-10	2.40974712886257e-10	CEBPB/PGLYRP2/ADM/CTSG/GBP6/DEFA3/FCER1G/FCGR1A/GRN/ANXA3/HMGB2/HP/CLEC4D/IL18/LTF/LYZ/MPO/NAIP/OAS1/OAS2/CFP/PI3/PPBP/RNASE1/RNASE3/RNASE4/S100A8/S100A9/S100A12/SELP/SLPI/BPI/CAMP/H2BC21/EMILIN2/PGLYRP1/ISG15	37
GO:0050900	leukocyte migration	38/501	404/18986	0.0940594059405941	3.56449477283058	8.57749965162024	1.24359552749626e-11	8.90828929529823e-09	7.10594847904444e-09	PADI2/CTSG/DUSP1/ECM1/FCER1G/GAS6/GBA1/GP1BA/CXCL2/HMOX1/ICAM1/CXCL10/ITGA2B/ITGA7/ITGB3/CCL4L1/LGALS9/CXCL9/MMP14/PPBP/TRPM4/CD177/CXCL16/RET/S100A8/S100A9/S100A12/CCL2/CCL3L1/SELL/SELP/BST1/TNFAIP6/C3AR1/VCAM1/PLA2G7/HSD3B7/CD9	38
GO:0045088	regulation of innate immune response	41/501	470/18986	0.0872340425531915	3.30583938505967	8.33333483168961	2.05738722213637e-11	1.26323575439173e-08	1.00765566654108e-08	CD300C/SMPDL3A/IRAK3/USP18/TREX1/VSIG4/TRIM6/EREG/FCN1/TREML4/GRN/HMGB2/HSPA1A/CD300E/IFI35/IRF7/ARG1/LAG3/LGALS9/LTF/CALHM6/NAIP/NFKBIA/OAS1/TLR7/PLSCR1/PPARG/TMIGD3/NECTIN2/S100A8/S100A9/SERPING1/TLR5/TNFAIP3/TYROBP/DHX58/FOSL1/OASL/RSAD2/CD14/ISG15	41
GO:1903900	regulation of viral life cycle	22/501	146/18986	0.150684931506849	5.7103874442895	9.40604485765387	3.95741495886464e-11	2.12612118665003e-08	1.69596059487133e-08	IFITM3/IFITM2/TRIM6/FCN1/CD209/CLEC4G/LGALS1/LGALS9/LTF/LY6E/MX1/OAS1/OAS2/PLSCR1/AXL/PTX3/NECTIN2/SLPI/IFITM1/OASL/RSAD2/ISG15	22
GO:0006959	humoral immune response	32/501	310/18986	0.103225806451613	3.91186658940184	8.50990719474208	4.99127834397954e-11	2.24452409642096e-08	1.79040801891775e-08	VSIG4/CLU/ADM/CTSG/DEFA3/FCN1/GAPDH/CXCL2/CXCL10/CCL4L1/LTF/LYZ/CXCL9/CFP/PI3/PPBP/RNASE3/RNASE4/S100A9/S100A12/CCL2/CCL3L1/SLPI/BPI/BST1/SERPING1/C1QA/C1QB/C1QC/CAMP/H2BC21/PGLYRP1	32
GO:0007599	hemostasis	28/501	241/18986	0.116182572614108	4.40287888952386	8.75239133893998	5.22225243466951e-11	2.24452409642096e-08	1.79040801891775e-08	MYL9/MERTK/ADRA2A/CTSG/EPHB2/F5/FCER1G/MMRN1/ALOX12/ZNF385A/GAS6/GP1BA/GP9/ANXA2/ANXA5/TREML1/ITGB3/SERPINB2/SERPINA1/PLAU/PLSCR1/AXL/PROS1/SELP/SLC6A4/SERPING1/EMILIN2/CD9	28
GO:0050727	regulation of inflammatory response	38/501	438/18986	0.0867579908675799	3.28779883156062	7.97481802322105	1.35076263501592e-10	4.86690212899645e-08	3.88222189859211e-08	CEBPB/USP18/TREX1/MGLL/PGLYRP2/FCGR1A/ALOX5AP/GBA1/GGT1/GPER1/FFAR3/GRN/IFI35/LILRA5/IL18/LGALS1/LGALS2/MGST2/MMP8/MMP9/NAIP/NFKBIA/OSM/TLR7/PPARG/S100A8/S100A9/S100A12/BST1/TNFAIP3/TNFAIP6/PLA2G7/CASP5/CST7/PGLYRP1/SOCS3/KLF4/PTGES	38
GO:0007596	blood coagulation	27/501	234/18986	0.115384615384615	4.37263933671119	8.5461098104862	1.35883726263279e-10	4.86690212899645e-08	3.88222189859211e-08	MYL9/MERTK/ADRA2A/CTSG/EPHB2/F5/FCER1G/MMRN1/ALOX12/GAS6/GP1BA/GP9/ANXA2/ANXA5/TREML1/ITGB3/SERPINB2/SERPINA1/PLAU/PLSCR1/AXL/PROS1/SELP/SLC6A4/SERPING1/EMILIN2/CD9	27
GO:0050866	negative regulation of cell activation	26/501	219/18986	0.118721461187215	4.49909313792506	8.57421894630854	1.59505388738783e-10	5.27349354460993e-08	4.20655102123253e-08	MERTK/CEBPB/VSIG4/PGLYRP2/CTSG/DUSP3/FN1/ALOX12/IL4I1/GPER1/GRN/CLEC4G/ARG1/LAG3/LGALS1/LGALS9/AXL/SAMSN1/BPI/TNFAIP3/TYROBP/PDCD1LG2/CST7/SOCS1/PGLYRP1/CD9	26
GO:0050817	coagulation	27/501	241/18986	0.112033195020747	4.24563	8.34794683022763	2.65994552685517e-10	8.16603276744537e-08	6.51386660223104e-08	MYL9/MERTK/ADRA2A/CTSG/EPHB2/F5/FCER1G/MMRN1/ALOX12/GAS6/GP1BA/GP9/ANXA2/ANXA5/TREML1/ITGB3/SERPINB2/SERPINA1/PLAU/PLSCR1/AXL/PROS1/SELP/SLC6A4/SERPING1/EMILIN2/CD9	27
GO:0002697	regulation of immune effector process	36/501	410/18986	0.0878048780487805	3.3274718854973	7.84358680121281	3.02318502560747e-10	8.66243282670728e-08	6.90983412519547e-08	IRAK3/TREX1/VSIG4/PGLYRP2/CLC/TRIM6/EPHB2/FCGR1A/FCN1/IL27/IL4I1/FFAR3/GRN/ICAM1/CLEC4G/IL18/ITGAM/JUNB/ARG1/LAG3/LGALS1/LGALS9/CALHM6/TLR7/CFP/TRPM4/AXL/CD177/NECTIN2/S100A9/SERPING1/TYROBP/DHX58/TNFSF13/PGLYRP1/RSAD2	36
GO:0071222	cellular response to lipopolysaccharide	26/501	228/18986	0.114035087719298	4.32149735616486	8.30658483833095	3.88558821677994e-10	1.04376613473251e-07	8.32589527766596e-08	TRIB1/IRAK3/CTSG/DEFA3/EPHB2/SASH1/CXCL2/HMGB2/CXCL10/LTF/CXCL9/MMP8/MMP9/NFKBIA/PPBP/AXL/CCL2/BPI/TSPO/TNFAIP3/VIM/PDCD1LG2/CAMP/CD14/LY86/CD68	26
GO:0002695	negative regulation of leukocyte activation	24/501	196/18986	0.122448979591837	4.6403519491629	8.4337836334153	4.30296061278457e-10	1.087889689044e-07	8.67785926677358e-08	MERTK/CEBPB/VSIG4/PGLYRP2/CTSG/DUSP3/FN1/IL4I1/GPER1/GRN/CLEC4G/ARG1/LAG3/LGALS1/LGALS9/AXL/SAMSN1/BPI/TNFAIP3/TYROBP/PDCD1LG2/CST7/SOCS1/PGLYRP1	24
GO:0044403	biological process involved in symbiotic interaction	31/501	322/18986	0.0962732919254658	3.64839265568242	7.89082449445258	5.75550263998072e-10	1.37428613036873e-07	1.09623813441036e-07	IFITM3/IFITM2/PGLYRP2/TRIM6/CTSG/CTSL/FCN1/FN1/GAPDH/GAS6/CD209/HPN/HSPA1A/ICAM1/CLEC4G/IFI27/INHBB/ITGB3/ARG1/LGALS1/LGALS9/LTF/LY6E/PLSCR1/AXL/PTX3/NECTIN2/SIGLEC1/CAMP/IFITM1/PGLYRP1	31
GO:0042060	wound healing	37/501	444/18986	0.0833333333333333	3.15801729873586	7.57499855944246	7.36468891849122e-10	1.58403238806231e-07	1.26354815897699e-07	MYL9/MERTK/LRG1/ADRA2A/CTSG/HBEGF/EPHB2/EREG/F5/FCER1G/MMRN1/FN1/ALOX12/GAS6/GP1BA/GP9/ANXA2/ANXA5/HMOX1/TREML1/ITGB3/SERPINB2/SERPINA1/PLAU/PLSCR1/PPARG/AXL/PROS1/S100A10/SELP/SLC6A4/TIMP1/SERPING1/TNFAIP3/EMILIN2/CD9/CD151	37
GO:0019730	antimicrobial humoral response	23/501	185/18986	0.124324324324324	4.71142040243837	8.35122099760666	7.37102088442209e-10	1.58403238806231e-07	1.26354815897699e-07	ADM/CTSG/DEFA3/GAPDH/CXCL2/CXCL10/CCL4L1/LTF/LYZ/CXCL9/PI3/PPBP/RNASE3/RNASE4/S100A9/S100A12/CCL2/CCL3L1/SLPI/BPI/CAMP/H2BC21/PGLYRP1	23
GO:0060326	cell chemotaxis	31/501	328/18986	0.0945121951219512	3.58165376563945	7.76455929470623	9.06038967852654e-10	1.8543597542051e-07	1.47918241518601e-07	PADI2/CTSG/HBEGF/DUSP1/EGR3/FCER1G/GAS6/CXCL2/HMGB2/NR4A1/CXCL10/CCL4L1/LGALS9/LOX/CXCL9/PLXNB3/PPBP/TRPM4/CXCL16/RAB13/S100A8/S100A9/S100A12/CCL2/CCL3L1/BST1/TNFAIP6/C3AR1/VCAM1/PLA2G7/HSD3B7	31
GO:0051701	biological process involved in interaction with host	24/501	204/18986	0.117647058823529	4.45837736292122	8.17581360390424	9.81319501958244e-10	1.91714146337115e-07	1.52926201812345e-07	IFITM3/IFITM2/PGLYRP2/TRIM6/CTSL/FCN1/GAS6/CD209/HSPA1A/ICAM1/CLEC4G/INHBB/ITGB3/LGALS1/LGALS9/LTF/LY6E/PLSCR1/AXL/PTX3/NECTIN2/SIGLEC1/IFITM1/PGLYRP1	24
GO:0050792	regulation of viral process	22/501	173/18986	0.127167630057803	4.81917090674143	8.30763779372872	1.12228576787954e-09	2.09721053493317e-07	1.67289919724653e-07	IFITM3/IFITM2/TRIM6/FCN1/CD209/CLEC4G/LGALS1/LGALS9/LTF/LY6E/MX1/OAS1/OAS2/PLSCR1/AXL/PTX3/NECTIN2/SLPI/IFITM1/OASL/RSAD2/ISG15	22
GO:0045071	negative regulation of viral genome replication	13/501	55/18986	0.236363636363636	8.95728542914172	9.72912850646007	1.35954476759771e-09	2.4347180879729e-07	1.94212162634462e-07	IFITM3/IFITM2/TRIM6/LTF/MX1/OAS1/OAS2/PLSCR1/SLPI/IFITM1/OASL/RSAD2/ISG15	13
GO:0071219	cellular response to molecule of bacterial origin	26/501	242/18986	0.107438016528926	4.0714933768826	7.9166339524382	1.41977328854391e-09	2.44087423766469e-07	1.94703225296316e-07	TRIB1/IRAK3/CTSG/DEFA3/EPHB2/SASH1/CXCL2/HMGB2/CXCL10/LTF/CXCL9/MMP8/MMP9/NFKBIA/PPBP/AXL/CCL2/BPI/TSPO/TNFAIP3/VIM/PDCD1LG2/CAMP/CD14/LY86/CD68	26
GO:0050729	positive regulation of inflammatory response	21/501	162/18986	0.12962962962963	4.91247135358912	8.23317140757047	1.88785730840819e-09	3.12077335059169e-07	2.48937297711963e-07	CEBPB/FCGR1A/ALOX5AP/FFAR3/GRN/IFI35/LILRA5/IL18/LGALS1/LGALS2/MGST2/MMP8/NAIP/NFKBIA/OSM/TLR7/S100A8/S100A9/S100A12/PLA2G7/CASP5	21
GO:0002274	myeloid leukocyte activation	26/501	247/18986	0.105263157894737	3.98907448261372	7.78442330722802	2.20143762138085e-09	3.50436255433145e-07	2.795353735999e-07	TREX1/VSIG4/BATF2/CLU/CTSG/FCER1G/FN1/GRN/ANXA3/CLEC4D/IFI35/IL18/ITGAM/LGALS9/MMP8/PLSCR1/CD177/PTGDS/NECTIN2/S100A12/BPI/C1QA/TYROBP/CAMP/DYSF/CST7	26
GO:0019058	viral life cycle	30/501	323/18986	0.0928792569659443	3.51977160230622	7.51945122289574	2.56805907438306e-09	3.94197067917799e-07	3.14442421250587e-07	IFITM3/IFITM2/TRIM6/CTSL/FCN1/GAS6/CD209/HSPA1A/ICAM1/CLEC4G/IFI27/ITGB3/LGALS1/LGALS9/LTF/LY6E/MX1/OAS1/OAS2/PLSCR1/AXL/PTX3/NECTIN2/CCL2/SLPI/SIGLEC1/IFITM1/OASL/RSAD2/ISG15	30
GO:0071216	cellular response to biotic stimulus	27/501	269/18986	0.100371747211896	3.80370856799412	7.62439389375731	3.06881271423205e-09	4.54819208474805e-07	3.62799383312297e-07	TRIB1/IRAK3/CTSG/DEFA3/EPHB2/SASH1/CXCL2/HMGB2/CXCL10/LTF/CXCL9/MMP8/MMP9/NFKBIA/PPBP/AXL/CCL2/BPI/TSPO/TNFAIP3/VIM/PDCD1LG2/CAMP/CD14/LY86/CD68/CDA	27
GO:0052547	regulation of peptidase activity	31/501	346/18986	0.0895953757225433	3.39532495702237	7.40276513782127	3.30583804024184e-09	4.73616396565315e-07	3.77793491125182e-07	COL6A3/CST3/CSTA/CSTB/CTSD/CTSH/ECM1/IFI6/GAPDH/GAS6/GPER1/GRN/ANOS1/LGALS9/LTF/MMP9/NAIP/SERPINB2/SERPINA1/PI3/SERPINB8/SERPINB10/RET/S100A8/S100A9/SLPI/TIMP1/TIMP2/SERPING1/CST7/TNFSF10	31
GO:0002833	positive regulation of response to biotic stimulus	34/501	416/18986	0.0817307692307692	3.0972861968371	7.12053865199941	6.0207851790622e-09	8.11421821013081e-07	6.47253525762191e-07	SMPDL3A/IRAK3/TREX1/TRIM6/EREG/FCN1/SASH1/TREML4/GRN/HMGB2/HSPA1A/IFI35/IRF7/ARG1/LAG3/LTF/NAIP/NFKBIA/OAS1/TLR7/PLSCR1/NECTIN2/S100A8/S100A9/TLR5/TNFAIP3/TYROBP/DHX58/FOSL1/EMILIN2/OASL/RSAD2/CD14/LY86	34
GO:0032102	negative regulation of response to external stimulus	35/501	437/18986	0.080091533180778	3.03516536720609	7.08589328777321	6.04129787631889e-09	8.11421821013081e-07	6.47253525762191e-07	TRIB1/IRAK3/PADI2/USP18/TREX1/VSIG4/GRIN3A/DUSP1/DUSP3/MMRN1/ALOX12/GBA1/GP1BA/GPER1/GRN/ANXA2/ARG1/LGALS9/LTF/OAS1/SERPINB2/PLAU/PPARG/PROS1/CCL2/SERPING1/TNFAIP3/TNFAIP6/DHX58/CST7/PGLYRP1/SOCS3/CD9/KLF4/ISG15	35
GO:0048525	negative regulation of viral process	16/501	99/18986	0.161616161616162	6.12463960966955	8.41615785114698	6.56063737263494e-09	8.54473315987423e-07	6.81594766273429e-07	IFITM3/IFITM2/TRIM6/FCN1/LTF/LY6E/MX1/OAS1/OAS2/PLSCR1/PTX3/SLPI/IFITM1/OASL/RSAD2/ISG15	16
GO:0046718	symbiont entry into host cell	20/501	159/18986	0.125786163522013	4.7668185641296	7.85230462048544	7.78197615291111e-09	9.83733338388587e-07	7.84702672756393e-07	IFITM3/IFITM2/TRIM6/CTSL/FCN1/GAS6/CD209/HSPA1A/ICAM1/CLEC4G/ITGB3/LGALS1/LGALS9/LY6E/PLSCR1/AXL/PTX3/NECTIN2/SIGLEC1/IFITM1	20
GO:0050878	regulation of body fluid levels	32/501	381/18986	0.083989501312336	3.18288357667866	7.0858615144432	8.87560087933178e-09	1.08992378798194e-06	8.69408483127326e-07	MYL9/MERTK/ADCY6/ADM/ADRA2A/CTSG/SLC29A1/EPHB2/F5/FCER1G/MMRN1/ALOX12/ZNF385A/GAS6/GP1BA/GP9/ANXA2/ANXA5/TREML1/ITGB3/OAS2/SERPINB2/SERPINA1/PLAU/PLSCR1/AXL/PROS1/SELP/SLC6A4/SERPING1/EMILIN2/CD9	32
GO:0044409	symbiont entry into host	20/501	164/18986	0.121951219512195	4.62148872985736	7.66815024709986	1.33130896444226e-08	1.58943498032579e-06	1.26785768923639e-06	IFITM3/IFITM2/TRIM6/CTSL/FCN1/GAS6/CD209/HSPA1A/ICAM1/CLEC4G/ITGB3/LGALS1/LGALS9/LY6E/PLSCR1/AXL/PTX3/NECTIN2/SIGLEC1/IFITM1	20
GO:0010466	negative regulation of peptidase activity	22/501	198/18986	0.111111111111111	4.21068973164782	7.47661632518934	1.42524100119241e-08	1.65559076300676e-06	1.32062871717886e-06	COL6A3/CST3/CSTA/CSTB/ECM1/IFI6/GAPDH/GAS6/ANOS1/LTF/MMP9/NAIP/SERPINB2/SERPINA1/PI3/SERPINB8/SERPINB10/SLPI/TIMP1/TIMP2/SERPING1/CST7	22
GO:0060759	regulation of response to cytokine stimulus	22/501	199/18986	0.110552763819095	4.18953048676516	7.44627402603391	1.56372046401704e-08	1.76865014588033e-06	1.41081372612285e-06	AGPAT2/IRAK3/PADI2/USP18/TREX1/TRIM6/ECM1/GAS6/HSPA1A/IL1RN/IRF7/ARG1/MMP8/NAIP/OAS1/PPARG/AXL/TNFAIP3/IL1R2/CCDC3/KLF4/ISG15	22
GO:1903706	regulation of hemopoiesis	34/501	433/18986	0.0785219399538106	2.97568373645319	6.84650196153187	1.63975344591988e-08	1.80709238732401e-06	1.44147826541459e-06	TRIB1/CEBPB/PGLYRP2/EGR3/FOS/IL27/IL4I1/GAS6/SIGLEC15/HMGB2/HSPA1A/CLEC4G/IL18/IRF7/JUNB/LAG3/LGALS1/LGALS9/LOX/LTF/MMP14/NFKBIA/TMEM176A/AXL/SMARCD3/KLF10/TNFAIP6/C1QC/TYROBP/SOCS1/VNN1/PGLYRP1/ISG15/MAFB	34
GO:0061844	antimicrobial humoral immune response mediated by antimicrobial peptide	18/501	136/18986	0.132352941176471	5.01567453328637	7.73725160088264	1.95627175984669e-08	2.10201400595527e-06	1.67673082153175e-06	ADM/DEFA3/GAPDH/CXCL2/CXCL10/CCL4L1/LTF/CXCL9/PPBP/RNASE3/S100A9/S100A12/CCL2/CCL3L1/BPI/CAMP/H2BC21/PGLYRP1	18
GO:0001959	regulation of cytokine-mediated signaling pathway	21/501	187/18986	0.112299465240642	4.2557238464248	7.36572373914664	2.52064727532223e-08	2.64237609495974e-06	2.10776589877394e-06	AGPAT2/IRAK3/PADI2/USP18/TREX1/TRIM6/ECM1/GAS6/HSPA1A/IL1RN/IRF7/ARG1/MMP8/NAIP/OAS1/PPARG/AXL/TNFAIP3/IL1R2/CCDC3/ISG15	21
GO:0031960	response to corticosteroid	19/501	156/18986	0.121794871794872	4.61556374430626	7.46496194589081	3.13754109397743e-08	3.21075038617024e-06	2.56114570002117e-06	ADM/CYBB/CYP1B1/FLT3/FOS/FOSB/ALPL/GBA1/GPER1/ANXA3/IGFBP2/IL1RN/AREG/MAOB/DDIT4/PTGDS/SDC1/TYMS/FOSL1	19
GO:0019079	viral genome replication	17/501	130/18986	0.130769230769231	4.95565791493935	7.45040796778816	5.80918968059946e-08	5.80648773191081e-06	4.63170888365054e-06	IFITM3/IFITM2/TRIM6/GAS6/CD209/IFI27/LTF/MX1/OAS1/OAS2/PLSCR1/CCL2/SLPI/IFITM1/OASL/RSAD2/ISG15	17
GO:0051346	negative regulation of hydrolase activity	24/501	252/18986	0.0952380952380952	3.6091626271267	6.86436862875814	6.38120340453366e-08	6.23327550742857e-06	4.97214820300625e-06	COL6A3/CST3/CSTA/CSTB/ECM1/IFI6/GAPDH/GAS6/ANOS1/LTF/MMP9/NAIP/SERPINB2/SERPINA1/PI3/SERPINB8/SERPINB10/PLXNB3/PTX3/SLPI/TIMP1/TIMP2/SERPING1/CST7	24
GO:0043086	negative regulation of catalytic activity	35/501	486/18986	0.0720164609053498	2.72915075199395	6.35740039447818	8.68681965493145e-08	8.29687797264342e-06	6.61823897452906e-06	TRIB1/CDKN1C/IRAK3/COL6A3/CST3/CSTA/CSTB/DUSP1/DUSP3/ECM1/EPHB2/IFI6/GAPDH/GAS6/GBA1/HP/ANOS1/LTF/MMP9/NAIP/SERPINB2/PALM/SERPINA1/PI3/SERPINB8/SERPINB10/PLXNB3/PTX3/SLPI/TIMP1/TIMP2/SERPING1/TNFAIP3/CST7/IRS2	35
GO:0051384	response to glucocorticoid	17/501	134/18986	0.126865671641791	4.80772782792624	7.28205605709766	9.1303656779965e-08	8.53093732261499e-06	6.80494302362348e-06	ADM/CYP1B1/FLT3/FOS/FOSB/ALPL/GBA1/ANXA3/IGFBP2/IL1RN/AREG/MAOB/DDIT4/PTGDS/SDC1/TYMS/FOSL1	17
GO:1902105	regulation of leukocyte differentiation	28/501	337/18986	0.0830860534124629	3.14865	6.55188924850213	9.60518012989502e-08	8.78363068048698e-06	7.00651101524481e-06	TRIB1/CEBPB/PGLYRP2/EGR3/FOS/IL27/IL4I1/GAS6/CLEC4G/IL18/IRF7/JUNB/LAG3/LGALS1/LGALS9/LTF/MMP14/TMEM176A/AXL/SMARCD3/KLF10/TNFAIP6/C1QC/TYROBP/SOCS1/VNN1/PGLYRP1/MAFB	28
GO:0030595	leukocyte chemotaxis	23/501	240/18986	0.0958333333333333	3.63171989354624	6.75468987271206	1.07238471986068e-07	9.60231151241919e-06	7.65955489602246e-06	PADI2/CTSG/DUSP1/FCER1G/GAS6/CXCL2/CXCL10/CCL4L1/LGALS9/CXCL9/PPBP/TRPM4/CXCL16/S100A8/S100A9/S100A12/CCL2/CCL3L1/BST1/TNFAIP6/C3AR1/PLA2G7/HSD3B7	23
GO:0051250	negative regulation of lymphocyte activation	19/501	169/18986	0.112426035502959	4.26052037935962	7.00921715319704	1.14614213099639e-07	1.00533038347397e-05	8.01930165554292e-06	MERTK/CEBPB/VSIG4/PGLYRP2/CTSG/DUSP3/IL4I1/CLEC4G/ARG1/LAG3/LGALS1/LGALS9/AXL/SAMSN1/TNFAIP3/TYROBP/PDCD1LG2/SOCS1/PGLYRP1	19
GO:0060761	negative regulation of response to cytokine stimulus	15/501	108/18986	0.138888888888889	5.26336216455977	7.31476789024241	1.56527502209832e-07	1.34551040899571e-05	1.07328436778405e-05	IRAK3/PADI2/USP18/TREX1/ECM1/GAS6/IL1RN/ARG1/NAIP/OAS1/PPARG/IL1R2/CCDC3/KLF4/ISG15	15
GO:0030168	platelet activation	17/501	141/18986	0.120567375886525	4.56904630455401	7.00290289270872	1.933941466617e-07	1.62981969088625e-05	1.3000716938641e-05	MYL9/MERTK/ADRA2A/CTSG/FCER1G/MMRN1/ALOX12/GP1BA/GP9/TREML1/ITGB3/PLSCR1/AXL/SELP/SLC6A4/EMILIN2/CD9	17
GO:0002526	acute inflammatory response	15/501	110/18986	0.136363636363636	5.16766467065868	7.21686469327617	2.00246335935685e-07	1.65511298432995e-05	1.32024760352738e-05	CEBPB/FCGR1A/FN1/ALOX5AP/FFAR3/HP/IL1RN/LIPA/ORM1/OSM/SERPINA1/PLSCR1/VNN1/CD163/PTGES	15
GO:0043903	regulation of biological process involved in symbiotic interaction	12/501	69/18986	0.173913043478261	6.5906447973618	7.65904726849548	2.24742020653854e-07	1.82253057503824e-05	1.45379297173705e-05	IFITM3/IFITM2/TRIM6/FCN1/ARG1/LGALS1/LGALS9/LTF/LY6E/PTX3/NECTIN2/IFITM1	12
GO:0002832	negative regulation of response to biotic stimulus	16/501	127/18986	0.125984251968504	4.77433	7.02580840216066	2.40415813265908e-07	1.91353178780902e-05	1.5263826584933e-05	TRIB1/IRAK3/USP18/TREX1/VSIG4/IL4I1/GRN/ARG1/LGALS9/LTF/OAS1/PPARG/SERPING1/TNFAIP3/DHX58/ISG15	16
GO:0045069	regulation of viral genome replication	13/501	85/18986	0.152941176470588	5.79589057179758	7.29542795883807	3.36382884480005e-07	2.62867934090011e-05	2.09684029617488e-05	IFITM3/IFITM2/TRIM6/LTF/MX1/OAS1/OAS2/PLSCR1/SLPI/IFITM1/OASL/RSAD2/ISG15	13
GO:0030098	lymphocyte differentiation	31/501	426/18986	0.0727699530516432	2.75770524678343	6.04054743283327	3.84710215039605e-07	2.95265090042897e-05	2.35526535786465e-05	MERTK/PGLYRP2/CTSL/EGR1/EGR3/FCER1G/FLT3/IL27/IL4I1/GAS6/GBA1/CLEC4D/CLEC4G/IL18/JUNB/LAG3/LGALS1/LGALS9/LIPA/MMP14/NFIL3/AXL/SEMA4A/SMARCD3/VCAM1/SOCS1/VNN1/PGLYRP1/SOCS3/RSAD2/MAFB	31
GO:0048545	response to steroid hormone	27/501	340/18986	0.0794117647058823	3.00940471997182	6.15500588984276	4.02610305064465e-07	3.03582296695977e-05	2.42160990506918e-05	PADI2/ADM/CYBB/CYP1B1/DEFA3/FLT3/FOS/FOSB/ALPL/GBA1/GPER1/ANXA3/HMGB2/HSPA1A/IGFBP2/IL1RN/JUNB/AREG/LOX/MAOB/PER1/DDIT4/PTGDS/SDC1/TSPO/TYMS/FOSL1	27
GO:0051607	defense response to virus	26/501	320/18986	0.08125	3.07906686626746	6.17493302986686	4.26371317813115e-07	3.15955848958753e-05	2.52031103832544e-05	IFITM3/IFITM2/USP18/TREX1/TRIM6/DEFA3/IL27/IFI6/IFI27/IFIT3/CXCL10/IRF7/CXCL9/MX1/OAS1/OAS2/TLR7/PLSCR1/DDIT4/RNASE2/TNFAIP3/DHX58/IFITM1/OASL/RSAD2/ISG15	26
GO:0016032	viral process	32/501	452/18986	0.0707964601769911	2.68291735113843	5.96158667317131	4.5916975968165e-07	3.34493496120633e-05	2.66818181495653e-05	IFITM3/IFITM2/TRIM6/CTSL/FCN1/GAS6/CD209/HPN/HSPA1A/ICAM1/CLEC4G/IFI27/IRF7/ITGB3/LGALS1/LGALS9/LTF/LY6E/MX1/OAS1/OAS2/PLSCR1/AXL/PTX3/NECTIN2/CCL2/SLPI/SIGLEC1/IFITM1/OASL/RSAD2/ISG15	32
GO:0044406	adhesion of symbiont to host	6/501	13/18986	0.461538461538462	17.4905573468448	9.79159502888034	4.80392302209758e-07	3.4412101914959e-05	2.74497847069681e-05	GAS6/CD209/ICAM1/INHBB/LTF/NECTIN2	6
GO:0045089	positive regulation of innate immune response	29/501	387/18986	0.0749354005167959	2.8397674934369	6.01988316708417	5.03019407034767e-07	3.54422526464824e-05	2.82715135239385e-05	SMPDL3A/IRAK3/TREX1/TRIM6/EREG/FCN1/TREML4/HMGB2/HSPA1A/IFI35/IRF7/LAG3/LTF/NAIP/NFKBIA/OAS1/TLR7/PLSCR1/NECTIN2/S100A8/S100A9/TLR5/TNFAIP3/TYROBP/DHX58/FOSL1/OASL/RSAD2/CD14	29
GO:0001818	negative regulation of cytokine production	29/501	388/18986	0.0747422680412371	2.83244850505175	6.00383787718833	5.30509038931963e-07	3.62537759938049e-05	2.89188480350279e-05	MERTK/IRAK3/VSIG4/PGLYRP2/EPHB2/FN1/GAS6/GBA1/LILRA5/INHBB/ARG1/LAG3/LGALS9/LTF/OAS1/ORM1/LAPTM4B/SRGN/AXL/SIGLEC1/BPI/TSPO/TNFAIP3/TYROBP/IL1R2/DHX58/PDCD1LG2/PGLYRP1/KLF4	29
GO:0001960	negative regulation of cytokine-mediated signaling pathway	14/501	103/18986	0.135922330097087	5.15094083677306	6.95415066166125	5.31407139974339e-07	3.62537759938049e-05	2.89188480350279e-05	IRAK3/PADI2/USP18/TREX1/ECM1/GAS6/IL1RN/ARG1/NAIP/OAS1/PPARG/IL1R2/CCDC3/ISG15	14
GO:0032640	tumor necrosis factor production	19/501	188/18986	0.101063829787234	3.82993587293498	6.41969111857534	6.09978673548011e-07	4.03336667524515e-05	3.21732880930505e-05	IRAK3/TREX1/CLU/CYBB/EPHB2/GAS6/LILRA5/LGALS9/LTF/MMP8/OAS1/OAS2/ORM1/AXL/BPI/TSPO/TNFAIP3/TYROBP/CD14	19
GO:0032680	regulation of tumor necrosis factor production	19/501	188/18986	0.101063829787234	3.82993587293498	6.41969111857534	6.09978673548011e-07	4.03336667524515e-05	3.21732880930505e-05	IRAK3/TREX1/CLU/CYBB/EPHB2/GAS6/LILRA5/LGALS9/LTF/MMP8/OAS1/OAS2/ORM1/AXL/BPI/TSPO/TNFAIP3/TYROBP/CD14	19
GO:0002544	chronic inflammatory response	7/501	21/18986	0.333333333333333	12.6320691949434	8.78020461842186	7.2070649085623e-07	4.64517881908366e-05	3.70535804015466e-05	CEBPB/S100A8/S100A9/TNFAIP3/VCAM1/CAMP/VNN1	7
GO:0046596	regulation of viral entry into host cell	10/501	51/18986	0.196078431372549	7.43062893820203	7.5704260250637	7.24120476683586e-07	4.64517881908366e-05	3.70535804015466e-05	IFITM3/IFITM2/TRIM6/FCN1/LGALS1/LGALS9/LY6E/PTX3/NECTIN2/IFITM1	10
GO:0034340	response to type I interferon	13/501	92/18986	0.141304347826087	5.35489889785646	6.89325701369824	8.59367223034125e-07	5.43170635970687e-05	4.33275394028196e-05	IFITM3/IFITM2/USP18/TREX1/TRIM6/IFI27/IRF7/MX1/OAS1/OAS2/IFITM1/OASL/ISG15	13
GO:0009620	response to fungus	12/501	78/18986	0.153846153846154	5.83018578228159	7.03724669873788	8.92884403166228e-07	5.52128360381672e-05	4.40420775823052e-05	CTSG/DEFA3/GAPDH/CLEC4D/ARG1/LTF/MPO/PTX3/S100A8/S100A9/S100A12/CAMP	12
GO:0071706	tumor necrosis factor superfamily cytokine production	19/501	193/18986	0.0984455958549223	3.73071473633045	6.27727807656575	9.12078026689128e-07	5.52128360381672e-05	4.40420775823052e-05	IRAK3/TREX1/CLU/CYBB/EPHB2/GAS6/LILRA5/LGALS9/LTF/MMP8/OAS1/OAS2/ORM1/AXL/BPI/TSPO/TNFAIP3/TYROBP/CD14	19
GO:1903555	regulation of tumor necrosis factor superfamily cytokine production	19/501	193/18986	0.0984455958549223	3.73071473633045	6.27727807656575	9.12078026689128e-07	5.52128360381672e-05	4.40420775823052e-05	IRAK3/TREX1/CLU/CYBB/EPHB2/GAS6/LILRA5/LGALS9/LTF/MMP8/OAS1/OAS2/ORM1/AXL/BPI/TSPO/TNFAIP3/TYROBP/CD14	19
GO:0045824	negative regulation of innate immune response	13/501	93/18986	0.139784946236559	5.29731933981499	6.83916491467845	9.75329537667694e-07	5.82217549013298e-05	4.6442226669352e-05	IRAK3/USP18/TREX1/VSIG4/GRN/ARG1/LGALS9/OAS1/PPARG/SERPING1/TNFAIP3/DHX58/ISG15	13
GO:0009615	response to virus	30/501	425/18986	0.0705882352941176	2.67502641775273	5.74949733218332	1.12043006806556e-06	6.5967238801997e-05	5.2620630593937e-05	IFITM3/IFITM2/IRAK3/USP18/TREX1/TRIM6/CLU/DEFA3/IL27/IFI6/IFI27/IFIT3/CXCL10/IRF7/LGALS9/CXCL9/MX1/OAS1/OAS2/TLR7/PLSCR1/DDIT4/RNASE2/TNFAIP3/DHX58/FOSL1/IFITM1/OASL/RSAD2/ISG15	30
GO:0050832	defense response to fungus	11/501	67/18986	0.164179104477612	6.22176542437513	7.04887983792187	1.30957187186338e-06	7.60613500712002e-05	6.06724834517644e-05	CTSG/DEFA3/GAPDH/CLEC4D/ARG1/LTF/MPO/S100A8/S100A9/S100A12/CAMP	11
GO:0140888	interferon-mediated signaling pathway	14/501	112/18986	0.125	4.73702594810379	6.53006622304567	1.49399574060089e-06	8.56159159080351e-05	6.82939526615734e-05	IFITM3/IFITM2/USP18/TREX1/TRIM6/IFI27/IRF7/ARG1/OAS1/OAS2/PPARG/IFITM1/OASL/ISG15	14
GO:0006909	phagocytosis	21/501	239/18986	0.0878661087866109	3.32979229824869	5.96711904605305	1.59206159455406e-06	9.0035272807807e-05	7.18191774717806e-05	MERTK/TREX1/DOCK1/FCER1G/FCGR1A/FCN1/GAS6/ANXA3/ITGAM/ITGB3/MSR1/MYO7A/CFP/PLSCR1/AXL/PTX3/CCL2/TYROBP/DYSF/MARCO/CD14	21
GO:0050830	defense response to Gram-positive bacterium	15/501	130/18986	0.115384615384615	4.37263933671119	6.35230334044042	1.77642943737085e-06	9.91360130843384e-05	7.90786399097965e-05	PGLYRP2/ADM/CTSG/GBP6/DEFA3/HMGB2/IL18/LTF/LYZ/RNASE1/RNASE3/RNASE4/CAMP/H2BC21/PGLYRP1	15
GO:0042119	neutrophil activation	9/501	44/18986	0.204545454545455	7.75149700598802	7.38121639511025	1.79911796663062e-06	9.91360130843384e-05	7.90786399097965e-05	CTSG/FCER1G/GRN/ANXA3/IL18/ITGAM/CD177/TYROBP/CAMP	9
GO:0045861	negative regulation of proteolysis	24/501	303/18986	0.0792079207920792	3.00167980869943	5.78238563472283	1.8603530665993e-06	0.0001012126263322	8.07351090994526e-05	COL6A3/CST3/CSTA/CSTB/ECM1/IFI6/GAPDH/GAS6/ANOS1/LTF/MMP9/NAIP/SERPINB2/SERPINA1/PI3/SERPINB8/SERPINB10/PLAU/SLPI/TIMP1/TIMP2/SERPING1/IL1R2/CST7	24
GO:0050867	positive regulation of cell activation	28/501	391/18986	0.0716112531969309	2.71379491656074	5.63720169531145	1.93569088773252e-06	0.00010399499294343	8.2954542386116e-05	EGR3/EPHB2/IL4I1/GAS6/GP1BA/GP9/CD209/CLEC4D/IGFBP2/LILRA5/IL18/LGALS1/LGALS9/MMP8/MMP14/AXL/NECTIN2/CCL2/SELP/SMARCD3/BST1/TYROBP/VCAM1/PDCD1LG2/SOCS1/IRS2/TNFSF13/VNN1	28
GO:0001906	cell killing	22/501	264/18986	0.0833333333333333	3.15801729873586	5.81293144175587	2.17862882880911e-06	0.000115144892682479	9.18485747267599e-05	CTSG/CTSH/DEFA3/FCGR1A/GAPDH/CXCL2/ICAM1/IL18/CXCL10/ITGAM/ARG1/LAG3/LGALS9/LTF/LYZ/CXCL9/PPBP/NECTIN2/S100A12/TYROBP/CAMP/PGLYRP1	22
GO:0043277	apoptotic cell clearance	9/501	45/18986	0.2	7.57924151696607	7.27436469402137	2.19680809678066e-06	0.000115144892682479	9.18485747267599e-05	MERTK/TREX1/FCN1/GAS6/ITGB3/AXL/CCL2/TYROBP/MARCO	9
GO:0060337	type I interferon-mediated signaling pathway	12/501	85/18986	0.141176470588235	5.35005283550546	6.6172271038024	2.28837620169213e-06	0.000118499288130997	9.45243029665349e-05	IFITM3/IFITM2/USP18/TREX1/TRIM6/IFI27/IRF7/OAS1/OAS2/IFITM1/OASL/ISG15	12
GO:0052372	modulation by symbiont of entry into host	10/501	58/18986	0.172413793103448	6.53382889393627	6.94867174290882	2.5063254141208e-06	0.000128240317022514	0.000102294509696635	IFITM3/IFITM2/TRIM6/FCN1/LGALS1/LGALS9/LY6E/PTX3/NECTIN2/IFITM1	10
GO:0071357	cellular response to type I interferon	12/501	86/18986	0.13953488372093	5.28784291881354	6.56102400535388	2.59672626144739e-06	0.000130787458186757	0.000104326308763995	IFITM3/IFITM2/USP18/TREX1/TRIM6/IFI27/IRF7/OAS1/OAS2/IFITM1/OASL/ISG15	12
GO:0050777	negative regulation of immune response	19/501	207/18986	0.0917874396135266	3.47839586527428	5.90247360771321	2.61696635738974e-06	0.000130787458186757	0.000104326308763995	IRAK3/USP18/TREX1/VSIG4/PGLYRP2/IL4I1/GRN/CLEC4G/ARG1/LGALS1/LGALS9/OAS1/PPARG/SAMSN1/SERPING1/TNFAIP3/DHX58/PGLYRP1/ISG15	19
GO:0044650	adhesion of symbiont to host cell	5/501	10/18986	0.5	18.9481037924152	9.3461053632734	2.83272598019528e-06	0.000138512717415076	0.000110488579907644	GAS6/CD209/ICAM1/INHBB/NECTIN2	5
GO:0045766	positive regulation of angiogenesis	18/501	189/18986	0.0952380952380952	3.6091626271267	5.93474709835068	2.83599793683729e-06	0.000138512717415076	0.000110488579907644	LRG1/ADM/CTSH/CYBB/CYP1B1/ECM1/SASH1/GRN/ANXA3/HMOX1/ITGB3/JUP/PKM/RRAS/C3AR1/CAMP/EMILIN2/KLF4	18
GO:0002460	adaptive immune response based on somatic recombination of immune receptors built from immunoglobulin superfamily domains	28/501	400/18986	0.07	2.65273453093812	5.4998971292095	3.00503122734495e-06	0.000145119373203692	0.00011575856543421	IGLL5/TREX1/CLC/CLU/CTSH/EPHB2/FCER1G/FCGR1A/IL27/IL4I1/ICAM1/CLEC4G/IL18/IRF7/JUNB/ARG1/LGALS1/TRPM4/NECTIN2/SEMA4A/SERPING1/C1QA/TNFAIP3/C1QB/C1QC/TNFSF13/SOCS3/RSAD2	28
GO:0071674	mononuclear cell migration	20/501	231/18986	0.0865800865800866	3.28105693375154	5.74246050665972	3.52665150667016e-06	0.000167602037492714	0.00013369249739506	PADI2/CTSG/DUSP1/ECM1/GAS6/GBA1/ICAM1/CXCL10/ITGB3/LGALS9/MMP14/TRPM4/CXCL16/RET/S100A12/CCL2/C3AR1/PLA2G7/HSD3B7/CD9	20
GO:1904018	positive regulation of vasculature development	18/501	192/18986	0.09375	3.55276946107784	5.85284516340013	3.54857734105094e-06	0.000167602037492714	0.00013369249739506	LRG1/ADM/CTSH/CYBB/CYP1B1/ECM1/SASH1/GRN/ANXA3/HMOX1/ITGB3/JUP/PKM/RRAS/C3AR1/CAMP/EMILIN2/KLF4	18
GO:0006953	acute-phase response	9/501	48/18986	0.1875	7.10553892215569	6.97255587126185	3.87543759897401e-06	0.000181050334786851	0.000144419911440027	CEBPB/FN1/HP/IL1RN/ORM1/SERPINA1/PLSCR1/CD163/PTGES	9
GO:0031589	cell-substrate adhesion	26/501	361/18986	0.07202216066482	2.72936675126202	5.46143792056901	4.05928490194924e-06	0.000187600069984708	0.00014964449265024	MERTK/OLFM4/DOCK1/DUSP3/FN1/GAS6/PARVB/ANXA2/ITGA2B/ITGA7/ITGAM/ITGB3/JUP/MMP14/CEACAM6/NID1/PKP2/PLAU/RIN2/AXL/RRAS/S100A10/SIGLEC1/BST1/VCAM1/CD63	26
GO:0007159	leukocyte cell-cell adhesion	29/501	430/18986	0.0674418604651163	2.55579074409321	5.37226794817681	4.16234967776673e-06	0.000190316796968525	0.000151811566634784	CEBPB/VSIG4/LRG1/CTSG/DUSP3/EGR3/IL4I1/GP1BA/CD209/ICAM1/CLEC4G/IGFBP2/IL18/ARG1/LAG3/LGALS1/LGALS9/CD177/S100A8/S100A9/CCL2/SELL/SELP/SMARCD3/VCAM1/PDCD1LG2/SOCS1/VNN1/KLF4	29
GO:0002758	innate immune response-activating signaling pathway	23/501	297/18986	0.0774410774410774	2.93472314629999	5.53246221210772	4.44252646352874e-06	0.000200989249897332	0.000160324750046683	SMPDL3A/IRAK3/TREX1/FCN1/TREML4/HSPA1A/IFI35/IRF7/LTF/NAIP/NFKBIA/OAS1/TLR7/S100A8/S100A9/TLR5/TNFAIP3/TYROBP/DHX58/FOSL1/OASL/RSAD2/CD14	23
GO:0050818	regulation of coagulation	11/501	76/18986	0.144736842105263	5.48497741359386	6.44964377123773	4.71303255863965e-06	0.000211006395177429	0.00016831520881019	EPHB2/ALOX12/GP1BA/ANXA2/ANXA5/SERPINB2/PLAU/PROS1/SERPING1/EMILIN2/CD9	11
GO:0045807	positive regulation of endocytosis	16/501	159/18986	0.10062893081761	3.81345485130368	5.86492398088834	4.9592609404202e-06	0.000219741273421918	0.000175282831068352	MERTK/CLU/ABCA13/EGF/FCER1G/FCGR1A/FCN1/GAS6/ANXA2/CFP/AXL/PTX3/CCL2/CD14/CD63/CD151	16
GO:0002221	pattern recognition receptor signaling pathway	22/501	278/18986	0.079136690647482	2.99898045635348	5.52753755187227	5.05645545630395e-06	0.000221761689297902	0.000176894472837615	SMPDL3A/IRAK3/TREX1/FCN1/TREML4/HSPA1A/IFI35/IRF7/LTF/NAIP/NFKBIA/OAS1/TLR7/S100A8/S100A9/TLR5/TNFAIP3/DHX58/FOSL1/OASL/RSAD2/CD14	22
GO:0019731	antibacterial humoral response	11/501	79/18986	0.139240506329114	5.27668713206498	6.27081732685479	6.92576729911751e-06	0.000300676240925324	0.000239842893069917	ADM/CTSG/DEFA3/LTF/PI3/RNASE3/RNASE4/SLPI/BPI/CAMP/H2BC21	11
GO:0097529	myeloid leukocyte migration	20/501	243/18986	0.0823045267489712	3.11902943085023	5.47312048798011	7.57089891490543e-06	0.000325397235362636	0.000259562292272074	CTSG/DUSP1/FCER1G/CXCL2/CXCL10/CCL4L1/CXCL9/MMP14/PPBP/CD177/S100A8/S100A9/S100A12/CCL2/CCL3L1/BST1/TNFAIP6/C3AR1/PLA2G7/CD9	20
GO:0036230	granulocyte activation	9/501	52/18986	0.173076923076923	6.55895900506679	6.60827934156653	7.74178679095651e-06	0.000329447521064664	0.000262793117020796	CTSG/FCER1G/GRN/ANXA3/IL18/ITGAM/CD177/TYROBP/CAMP	9
GO:0071621	granulocyte chemotaxis	14/501	129/18986	0.108527131782946	4.11276671463275	5.84009033227133	8.06044534327429e-06	0.000339645040052872	0.00027092745596537	FCER1G/CXCL2/CXCL10/CCL4L1/CXCL9/PPBP/S100A8/S100A9/S100A12/CCL2/CCL3L1/BST1/TNFAIP6/C3AR1	14
GO:0043434	response to peptide hormone	29/501	446/18986	0.0650224215246637	2.4641	5.15108463588679	8.41055603323717e-06	0.000347659694128772	0.000277320571080162	ADCY6/ADM/CTSD/CYBB/CYP1B1/EGR1/EGR2/EREG/FOS/ALPL/GPER1/FFAR3/GRB10/NR4A1/INHBB/ITGB3/AREG/LTA4H/PKM/PPARG/RETN/AGTRAP/RAB13/TIMP1/ECHDC3/SOCS1/IRS2/TNFSF10/SOCS3	29
GO:0043542	endothelial cell migration	22/501	287/18986	0.0766550522648084	2.9049357730532	5.35336100777438	8.41242628883021e-06	0.000347659694128772	0.000277320571080162	FSTL1/CYP1B1/EGF/EGR3/SASH1/GRN/ANXA3/HMOX1/NR4A1/ID1/ITGB3/JUP/RIN2/PPARG/RAB13/RRAS/S100A9/S100A12/S100P/SEMA4A/SPARC/KLF4	22
GO:0035455	response to interferon-alpha	6/501	20/18986	0.3	11.3688622754491	7.63787711773524	9.26913087950051e-06	0.000379416424000887	0.000302652223303591	IFITM3/IFITM2/GAS6/OAS1/AXL/IFITM1	6
GO:0030099	myeloid cell differentiation	29/501	451/18986	0.0643015521064302	2.43678496665206	5.08391390449333	1.03916607063643e-05	0.000421352431282583	0.000336103663561356	TRIB1/CEBPB/BATF2/OSCAR/FOS/ZNF385A/GBA1/GP1BA/GP9/SIGLEC15/ANXA2/HMGB2/HSPA1A/IRF7/JUNB/LIPA/LOX/LTF/MMP9/NFKBIA/CLEC1B/PPARG/KLF10/TNFAIP6/C1QC/TYROBP/SOCS1/ISG15/MAFB	29
GO:0010543	regulation of platelet activation	9/501	54/18986	0.166666666666667	6.31603459747172	6.44022242759615	1.0679021850022e-05	0.000424985517698098	0.000339001697519704	CTSG/FCER1G/MMRN1/ALOX12/GP1BA/GP9/SELP/EMILIN2/CD9	9
GO:0050819	negative regulation of coagulation	9/501	54/18986	0.166666666666667	6.31603459747172	6.44022242759615	1.0679021850022e-05	0.000424985517698098	0.000339001697519704	ALOX12/GP1BA/ANXA2/ANXA5/SERPINB2/PLAU/PROS1/SERPING1/CD9	9
GO:0030193	regulation of blood coagulation	10/501	69/18986	0.144927536231884	5.4922039978015	6.15421011456891	1.2600729261382e-05	0.00049686178316899	0.000396335830075531	EPHB2/ALOX12/GP1BA/ANXA2/SERPINB2/PLAU/PROS1/SERPING1/EMILIN2/CD9	10
GO:0002218	activation of innate immune response	23/501	317/18986	0.0725552050473186	2.74956711183312	5.17147162066083	1.2920523278364e-05	0.00050484008227644	0.000402699945623268	SMPDL3A/IRAK3/TREX1/FCN1/TREML4/HSPA1A/IFI35/IRF7/LTF/NAIP/NFKBIA/OAS1/TLR7/S100A8/S100A9/TLR5/TNFAIP3/TYROBP/DHX58/FOSL1/OASL/RSAD2/CD14	23
GO:0046683	response to organophosphorus	14/501	135/18986	0.103703703703704	3.92997708287129	5.62442781381794	1.3640303517253e-05	0.000528162383037418	0.000421303637322836	CYP1B1/FOS/FOSB/INHBB/AQP9/AREG/KCNE1/TLR7/PER1/TRPM4/SDC1/SLC6A4/TYMS/FOSL1	14
GO:0070661	leukocyte proliferation	24/501	341/18986	0.0703812316715543	2.66718176550126	5.11438459735649	1.39486118027004e-05	0.000532122071945037	0.000424462194980526	CEBPB/VSIG4/CLC/CLU/EPHB2/FLT3/IL27/IL4I1/GBA1/CD209/CLEC4G/IGFBP2/IL18/JUNB/ARG1/LGALS9/LIPA/BST1/TNFAIP3/TYROBP/VCAM1/PDCD1LG2/IRS2/CD151	24
GO:0030593	neutrophil chemotaxis	11/501	85/18986	0.129411764705882	4.90421509921334	5.93902624876673	1.41825077923737e-05	0.000532122071945037	0.000424462194980526	FCER1G/CXCL2/CXCL10/CXCL9/PPBP/S100A8/S100A9/S100A12/BST1/TNFAIP6/C3AR1	11
GO:0006898	receptor-mediated endocytosis	21/501	275/18986	0.0763636363636364	2.89389221556886	5.20819867495851	1.42440192308486e-05	0.000532122071945037	0.000424462194980526	CLU/ADM/CTSL/DNM1/EGF/FCER1G/FCGR1A/ANXA2/ITGAM/ITGB3/LRP3/ASGR1/MSR1/CXCL16/RALB/SDC1/SIGLEC1/MARCO/CD9/CD14/CD63	21
GO:0097305	response to alcohol	21/501	275/18986	0.0763636363636364	2.89389221556886	5.20819867495851	1.42440192308486e-05	0.000532122071945037	0.000424462194980526	CES1/ADCY6/GRIN3A/ADRA2A/CYBB/CYP1B1/FKBP5/FOS/FOSB/INHBB/JUP/LIPA/MAOB/S100A8/TSPO/TYMS/VCAM1/FOSL1/CD14/KLF4/CDA	21
GO:0019882	antigen processing and presentation	13/501	118/18986	0.110169491525424	4.17500592036266	5.69556805529258	1.43616008249475e-05	0.000532122071945037	0.000424462194980526	IFI30/RAB32/TREX1/CTSD/CTSH/CTSL/FCER1G/FCGR1A/GBA1/CD209/ICAM1/ERAP2/CD68	13
GO:0002443	leukocyte mediated immunity	30/501	485/18986	0.0618556701030928	2.34409531452559	4.9364844248328	1.54782736564692e-05	0.000568595044235083	0.000453555891130187	IGLL5/TREX1/CLC/CLU/CTSG/CTSH/FCER1G/FCGR1A/IL4I1/ANXA3/ICAM1/CLEC4G/IL18/IRF7/ITGAM/ARG1/LAG3/LGALS9/CALHM6/TRPM4/CD177/PTGDS/NECTIN2/SERPING1/C1QA/C1QB/C1QC/TYROBP/TNFSF13/RSAD2	30
GO:1900046	regulation of hemostasis	10/501	71/18986	0.140845070422535	5.33749402603244	6.02808444323452	1.63235148448922e-05	0.000594563277994462	0.000474270185992986	EPHB2/ALOX12/GP1BA/ANXA2/SERPINB2/PLAU/PROS1/SERPING1/EMILIN2/CD9	10
GO:0097530	granulocyte migration	15/501	156/18986	0.0961538461538462	3.64386611392599	5.45872271276321	1.69012021884073e-05	0.000610431655510711	0.000486928045357298	FCER1G/CXCL2/CXCL10/CCL4L1/CXCL9/PPBP/CD177/S100A8/S100A9/S100A12/CCL2/CCL3L1/BST1/TNFAIP6/C3AR1	15
GO:0002251	organ or tissue specific immune response	8/501	44/18986	0.181818181818182	6.89021956087824	6.43960667611836	1.70791310402659e-05	0.000611717543425523	0.000487953770159175	TREX1/DEFA3/FFAR3/LTF/RNASE2/RNASE3/CAMP/H2BC21	8
GO:0002685	regulation of leukocyte migration	19/501	236/18986	0.0805084745762712	3.05096586488041	5.21949197204896	1.7398752663366e-05	0.000618015197910308	0.000492977272071189	PADI2/DUSP1/ECM1/GAS6/GP1BA/HMOX1/ICAM1/CXCL10/ITGA2B/ITGB3/LGALS9/MMP14/CCL2/SELP/BST1/TNFAIP6/C3AR1/PLA2G7/CD9	19
GO:0031638	zymogen activation	9/501	58/18986	0.155172413793103	5.88044600454264	6.12823740931305	1.94757125161246e-05	0.000680541564181329	0.000542853193538877	CTSH/CTSL/GGT1/ANXA2/HPN/MMP14/PLAU/S100A10/CLEC3B	9
GO:0031663	lipopolysaccharide-mediated signaling pathway	9/501	58/18986	0.155172413793103	5.88044600454264	6.12823740931305	1.94757125161246e-05	0.000680541564181329	0.000542853193538877	TRIB1/IRAK3/SASH1/LTF/NFKBIA/BPI/TNFAIP3/CD14/LY86	9
GO:0010743	regulation of macrophage derived foam cell differentiation	7/501	33/18986	0.212121212121212	8.03858948769128	6.66220606365959	2.01198774624796e-05	0.000697380913981752	0.000556285576360747	CETP/ALOX15B/IL18/ITGB3/MSR1/NFKBIA/PPARG	7
GO:0061041	regulation of wound healing	14/501	140/18986	0.1	3.78962075848303	5.45398610007823	2.06549757353228e-05	0.000710200685683338	0.0005665116292206	ADRA2A/HBEGF/EPHB2/MMRN1/ALOX12/GP1BA/ANXA2/SERPINB2/PLAU/PROS1/SERPING1/TNFAIP3/EMILIN2/CD9	14
GO:0033627	cell adhesion mediated by integrin	11/501	89/18986	0.123595505617978	4.68380093745094	5.73467964560746	2.20814305550995e-05	0.000753222131157281	0.000600828899899406	CYP1B1/MMRN1/ICAM1/ITGA2B/ITGA7/ITGAM/ITGB3/PLAU/RET/VCAM1/EMILIN2	11
GO:0140374	antiviral innate immune response	9/501	59/18986	0.152542372881356	5.78077742819446	6.05477593753053	2.24508061187374e-05	0.000759791848018373	0.000606069420047474	USP18/TRIM6/IFIT3/CXCL10/MX1/OAS1/OAS2/DHX58/OASL	9
GO:0007160	cell-matrix adhesion	19/501	241/18986	0.0788381742738589	2.98766781789119	5.11239076052889	2.3319093288666e-05	0.000783011429333487	0.000624591174680798	DUSP3/FN1/ANXA2/ITGA2B/ITGA7/ITGAM/ITGB3/JUP/MMP14/CEACAM6/NID1/PLAU/RIN2/RRAS/S100A10/SIGLEC1/BST1/VCAM1/CD63	19
GO:0006690	icosanoid metabolic process	13/501	124/18986	0.104838709677419	3.97298950486125	5.4679531473021	2.45381432102369e-05	0.000805075874180137	0.00064219150209515	MGLL/CYP1B1/PTGR1/ALOX12/ALOX5AP/ALOX15B/GGT1/CYP2S1/LTA4H/MGST2/NAIP/PTGDS/PTGES	13
GO:0031640	killing of cells of another organism	13/501	124/18986	0.104838709677419	3.97298950486125	5.4679531473021	2.45381432102369e-05	0.000805075874180137	0.00064219150209515	CTSG/DEFA3/GAPDH/CXCL2/CXCL10/ARG1/LTF/LYZ/CXCL9/PPBP/S100A12/CAMP/PGLYRP1	13
GO:0141061	disruption of cell in another organism	13/501	124/18986	0.104838709677419	3.97298950486125	5.4679531473021	2.45381432102369e-05	0.000805075874180137	0.00064219150209515	CTSG/DEFA3/GAPDH/CXCL2/CXCL10/ARG1/LTF/LYZ/CXCL9/PPBP/S100A12/CAMP/PGLYRP1	13
GO:0035456	response to interferon-beta	7/501	34/18986	0.205882352941176	7.80216038511213	6.5354160242871	2.47642601866836e-05	0.000806339320320955	0.000643199325582364	IFITM3/IFITM2/TREX1/TRIM6/OAS1/PLSCR1/IFITM1	7
GO:1903034	regulation of response to wounding	16/501	181/18986	0.0883977900552486	3.34994100197395	5.22966673196388	2.55686312953132e-05	0.000826270506069594	0.000659097998645311	ADRA2A/HBEGF/EPHB2/MMRN1/ALOX12/GP1BA/GRN/ANXA2/SERPINB2/PLAU/PROS1/SERPING1/TNFAIP3/EMILIN2/CD9/KLF4	16
GO:0045785	positive regulation of cell adhesion	30/501	499/18986	0.0601202404809619	2.27832911331645	4.76402649675354	2.64913058263774e-05	0.000849698749565447	0.00067778619855861	OLFM4/CTSG/DOCK1/EGR3/MMRN1/FN1/IL4I1/GP1BA/CD209/IGFBP2/IL18/ITGB3/JUP/LGALS1/LGALS9/MYO10/CEACAM6/NID1/RIN2/RET/RRAS/S100A10/CCL2/SELP/SMARCD3/VCAM1/PDCD1LG2/EMILIN2/SOCS1/VNN1	30
GO:1990266	neutrophil migration	12/501	108/18986	0.111111111111111	4.21068973164782	5.50866880365383	2.80338239606089e-05	0.000892513891723683	0.000711938905572735	FCER1G/CXCL2/CXCL10/CXCL9/PPBP/CD177/S100A8/S100A9/S100A12/BST1/TNFAIP6/C3AR1	12
GO:0001779	natural killer cell differentiation	6/501	24/18986	0.25	9.47405189620759	6.83862997130507	2.94230691694473e-05	0.000929855524193269	0.000741725513040944	MERTK/PGLYRP2/GAS6/NFIL3/AXL/PGLYRP1	6
GO:0010951	negative regulation of endopeptidase activity	12/501	109/18986	0.110091743119266	4.17205955062352	5.46767294954044	3.07612396922853e-05	0.000965049694871841	0.000769799136978665	IFI6/GAPDH/GAS6/LTF/MMP9/NAIP/SERPINB2/SERPINA1/SERPINB8/SERPINB10/TIMP1/SERPING1	12
GO:0141060	disruption of anatomical structure in another organism	13/501	127/18986	0.102362204724409	3.87913935907712	5.35944295833093	3.16657766234173e-05	0.000986228318314837	0.000786692863939513	CTSG/DEFA3/GAPDH/CXCL2/CXCL10/ARG1/LTF/LYZ/CXCL9/PPBP/S100A12/CAMP/PGLYRP1	13
GO:0002573	myeloid leukocyte differentiation	19/501	247/18986	0.0769230769230769	2.9150928911408	4.98746144467678	3.27574613450737e-05	0.00101288898461242	0.000807959497167019	TRIB1/CEBPB/BATF2/OSCAR/FOS/GBA1/SIGLEC15/ANXA2/IRF7/JUNB/LTF/MMP9/PPARG/KLF10/TNFAIP6/C1QC/TYROBP/SOCS1/MAFB	19
GO:0140467	integrated stress response signaling	8/501	48/18986	0.166666666666667	6.31603459747172	6.07093799859776	3.31511562881743e-05	0.00101774049804695	0.000811829443838974	CEBPB/CEBPD/BATF2/FOS/PPP1R15A/JUNB/FOSL1/MAFB	8
GO:0007162	negative regulation of cell adhesion	22/501	314/18986	0.0700636942675159	2.65514830212187	4.86878675721153	3.38797125237466e-05	0.00103273052785151	0.000823786664351196	CEBPB/VSIG4/CTSG/CYP1B1/DUSP1/DUSP3/EPHB2/ALOX12/IL4I1/ADAMDEC1/CLEC4G/IL1RN/ARG1/LAG3/LGALS1/LGALS9/MMP14/PLXNB3/PDCD1LG2/SOCS1/CD9/KLF4	22
GO:0052548	regulation of endopeptidase activity	19/501	248/18986	0.0766129032258065	2.90333848432168	4.96700604080192	3.46253579206629e-05	0.00104546850994813	0.000833947475423346	CTSD/IFI6/GAPDH/GAS6/GPER1/LGALS9/LTF/MMP9/NAIP/SERPINB2/SERPINA1/SERPINB8/SERPINB10/RET/S100A8/S100A9/TIMP1/SERPING1/TNFSF10	19
GO:0015850	organic hydroxy compound transport	21/501	292/18986	0.0719178082191781	2.72541218931999	4.89156247369395	3.47840849052077e-05	0.00104546850994813	0.000833947475423346	CES1/CETP/CLU/ADORA3/ADRA2A/ABCA13/EGF/FFAR3/ANXA2/AQP9/ITGB3/LIPA/MAOB/MSR1/NFKBIA/PLTP/PPARG/FLVCR2/SLC6A4/TSPO/AQP10	21
GO:0002366	leukocyte activation involved in immune response	22/501	315/18986	0.0698412698412698	2.64671925989291	4.85182902952822	3.55476219007971e-05	0.00106099777034462	0.000846334828442224	TREX1/PGLYRP2/FCER1G/IL27/GRN/ANXA3/ICAM1/CLEC4D/IFI35/IL18/ITGAM/JUNB/LGALS1/LGALS9/CD177/PTGDS/SEMA4A/TYROBP/DYSF/TNFSF13/PGLYRP1/SOCS3	22
GO:0032373	positive regulation of sterol transport	7/501	36/18986	0.194444444444444	7.36870703038368	6.29669055209055	3.6713074522391e-05	0.00107930837250639	0.000860940797250452	CES1/CETP/ABCA13/ANXA2/NFKBIA/PLTP/PPARG	7
GO:0032376	positive regulation of cholesterol transport	7/501	36/18986	0.194444444444444	7.36870703038368	6.29669055209055	3.6713074522391e-05	0.00107930837250639	0.000860940797250452	CES1/CETP/ABCA13/ANXA2/NFKBIA/PLTP/PPARG	7
GO:0007229	integrin-mediated signaling pathway	12/501	111/18986	0.108108108108108	4.09688730646815	5.38713485689286	3.69144557371893e-05	0.00107930837250639	0.000860940797250452	DOCK1/FN1/ITGA2B/ITGA7/ITGAM/ITGB3/NID1/CD177/BST1/TIMP1/ISG15/CD63	12
GO:0046597	negative regulation of viral entry into host cell	6/501	25/18986	0.24	9.09508982035928	6.66769143256394	3.78561180965816e-05	0.00109936213229127	0.00087693724495424	IFITM3/IFITM2/FCN1/LY6E/PTX3/IFITM1	6
GO:0034113	heterotypic cell-cell adhesion	9/501	63/18986	0.142857142857143	5.41374394069005	5.77692661418561	3.85171154414477e-05	0.00111105075280096	0.00088626100312819	IL1RN/ITGA7/ITGAM/ITGB3/JUP/CEACAM6/PKP2/VCAM1/KLF4	9
GO:0042116	macrophage activation	12/501	112/18986	0.107142857142857	4.06030795551754	5.3475715421733	4.03725350905136e-05	0.00115680770546018	0.000922760328349492	TREX1/VSIG4/CLU/GRN/IFI35/ITGAM/MMP8/BPI/C1QA/TYROBP/DYSF/CST7	12
GO:1905952	regulation of lipid localization	16/501	188/18986	0.0851063829787234	3.22520915615577	5.04787249540405	4.06851861555985e-05	0.00115804589468055	0.000923748004940985	PLIN3/CES1/CETP/ABCA13/EGF/ANXA2/ITGB3/MSR1/NFKBIA/NTSR1/PLTP/PPARG/RETN/TSPO/IRS2/PTGES	16
GO:0002263	cell activation involved in immune response	22/501	319/18986	0.0689655172413793	2.61353155757451	4.7846478342775	4.29806850201575e-05	0.00121533542247787	0.000969446614339702	TREX1/PGLYRP2/FCER1G/IL27/GRN/ANXA3/ICAM1/CLEC4D/IFI35/IL18/ITGAM/JUNB/LGALS1/LGALS9/CD177/PTGDS/SEMA4A/TYROBP/DYSF/TNFSF13/PGLYRP1/SOCS3	22
GO:1905954	positive regulation of lipid localization	12/501	113/18986	0.106194690265487	4.02437602670765	5.30846520288934	4.41078849709704e-05	0.00123905679480543	0.000988368636742005	PLIN3/CES1/CETP/ABCA13/ANXA2/MSR1/NFKBIA/NTSR1/PLTP/PPARG/RETN/PTGES	12
GO:0030195	negative regulation of blood coagulation	8/501	50/18986	0.16	6.06339321357285	5.90196963962839	4.5036705903698e-05	0.00124902732822136	0.000996321914235988	ALOX12/GP1BA/ANXA2/SERPINB2/PLAU/PROS1/SERPING1/CD9	8
GO:0030217	T cell differentiation	22/501	320/18986	0.06875	2.60536427145709	4.76801252794013	4.50440288213845e-05	0.00124902732822136	0.000996321914235988	CTSL/EGR1/EGR3/FCER1G/IL27/IL4I1/GBA1/CLEC4D/CLEC4G/IL18/JUNB/LAG3/LGALS1/LGALS9/LIPA/SEMA4A/SMARCD3/SOCS1/VNN1/SOCS3/RSAD2/MAFB	22
GO:0022617	extracellular matrix disassembly	9/501	65/18986	0.138461538461538	5.24716720405343	5.64674830898306	4.96520922346167e-05	0.0013679787975922	0.00109120691233567	CST3/CTSG/SH3PXD2B/HPN/MMP8/MMP9/MMP14/MMP19/FSCN1	9
GO:1900047	negative regulation of hemostasis	8/501	51/18986	0.156862745098039	5.94450315056162	5.82089181194258	5.21963896132139e-05	0.00142891772329677	0.00113981656701467	ALOX12/GP1BA/ANXA2/SERPINB2/PLAU/PROS1/SERPING1/CD9	8
GO:0010742	macrophage derived foam cell differentiation	7/501	38/18986	0.184210526315789	6.98088034457401	6.07560681189894	5.30296758546725e-05	0.00144254143559103	0.00115068390578726	CETP/ALOX15B/IL18/ITGB3/MSR1/NFKBIA/PPARG	7
GO:0002696	positive regulation of leukocyte activation	24/501	371/18986	0.0646900269541779	2.4515066901238	4.64824394911964	5.43703216418186e-05	0.0014697084428713	0.00117235443619598	EGR3/EPHB2/IL4I1/GAS6/CD209/CLEC4D/IGFBP2/IL18/LGALS1/LGALS9/MMP8/MMP14/AXL/NECTIN2/CCL2/SMARCD3/BST1/TYROBP/VCAM1/PDCD1LG2/SOCS1/IRS2/TNFSF13/VNN1	24
GO:0002275	myeloid cell activation involved in immune response	11/501	98/18986	0.112244897959184	4.25365595339932	5.31625880584954	5.47518259661983e-05	0.001470770925017	0.00117320195507834	TREX1/FCER1G/GRN/ANXA3/IFI35/ITGAM/LGALS9/CD177/PTGDS/TYROBP/DYSF	11
GO:2001235	positive regulation of apoptotic signaling pathway	14/501	153/18986	0.0915032679738562	3.46762683782761	5.04521738295007	5.56069859665428e-05	0.00148446475580249	0.00118412522584524	CLU/CTSH/CTSL/GPER1/INHBB/ATF3/G0S2/SEPTIN4/PPARG/RET/S100A8/S100A9/TNFSF10/VNN1	14
GO:0045862	positive regulation of proteolysis	22/501	325/18986	0.0676923076923077	2.5652817442039	4.68577229656406	5.67516405985318e-05	0.00150567006970673	0.0012010402432061	TRIB1/CLU/ADRA2A/CTSD/CTSH/EGF/GBA1/GPER1/GRN/ANXA2/HPN/HSPA1A/LGALS9/MMP14/RET/S100A8/S100A9/S100A10/TGFB1I1/CLEC3B/TNFSF10/CDC20	22
GO:0042730	fibrinolysis	6/501	27/18986	0.222222222222222	8.42137946329563	6.35291790326551	6.05008277587792e-05	0.00159529176507505	0.00127252951895605	GP1BA/ANXA2/SERPINB2/PLAU/PROS1/SERPING1	6
GO:1902106	negative regulation of leukocyte differentiation	12/501	117/18986	0.102564102564103	3.88679052152106	5.15641894687977	6.22030391406692e-05	0.00163017476967437	0.00130035493248498	TRIB1/PGLYRP2/CLEC4G/LAG3/LGALS1/LTF/TMEM176A/TNFAIP6/C1QC/SOCS1/PGLYRP1/MAFB	12
GO:0090077	foam cell differentiation	7/501	39/18986	0.179487179487179	6.80188341266186	5.97097853151712	6.31738258768959e-05	0.00164558244617514	0.00131264530067655	CETP/ALOX15B/IL18/ITGB3/MSR1/NFKBIA/PPARG	7
GO:0032368	regulation of lipid transport	14/501	156/18986	0.0897435897435897	3.40094170633093	4.95716290448131	6.87487387195929e-05	0.00178001252419765	0.00141987724800072	CES1/CETP/ABCA13/EGF/ANXA2/ITGB3/NFKBIA/NTSR1/PLTP/PPARG/RETN/TSPO/IRS2/PTGES	14
GO:0002385	mucosal immune response	7/501	40/18986	0.175	6.63183632734531	5.8699674123564	7.48497928310361e-05	0.00191492663054427	0.001527495294184	DEFA3/FFAR3/LTF/RNASE2/RNASE3/CAMP/H2BC21	7
GO:0002227	innate immune response in mucosa	6/501	28/18986	0.214285714285714	8.12061591103507	6.20747176470668	7.52960913359658e-05	0.00191492663054427	0.001527495294184	DEFA3/LTF/RNASE2/RNASE3/CAMP/H2BC21	6
GO:0031664	regulation of lipopolysaccharide-mediated signaling pathway	6/501	28/18986	0.214285714285714	8.12061591103507	6.20747176470668	7.52960913359658e-05	0.00191492663054427	0.001527495294184	TRIB1/SASH1/LTF/TNFAIP3/CD14/LY86	6
GO:0010755	regulation of plasminogen activation	5/501	18/18986	0.277777777777778	10.5267243291195	6.65707602473171	8.08324885379265e-05	0.00204363550432946	0.00163016356141193	ANXA2/HPN/PLAU/S100A10/CLEC3B	5
GO:0002819	regulation of adaptive immune response	17/501	221/18986	0.0769230769230769	2.9150928911408	4.71439679516175	8.42308779964877e-05	0.00211710124929184	0.00168876558716258	CLC/EPHB2/FCGR1A/IL27/IL4I1/CLEC4G/IL18/IRF7/JUNB/ARG1/LGALS1/TRPM4/NECTIN2/SAMSN1/TNFAIP3/TNFSF13/RSAD2	17
GO:0009612	response to mechanical stimulus	17/501	222/18986	0.0765765765765766	2.9019618420816	4.6927780146863	8.90409742337588e-05	0.00222498899567846	0.00177482529424328	FOS/FOSB/HPN/IGFBP2/CXCL10/ITGAM/ITGB3/JUP/MMP14/MPO/NFKBIA/TLR7/RETN/SLC1A3/TLR5/FOSL1/CASP5	17
GO:0045765	regulation of angiogenesis	23/501	360/18986	0.0638888888888889	2.42114659569749	4.48172047778629	9.33691608334539e-05	0.00231965695527275	0.0018503398651327	LRG1/ADM/CTSH/CYBB/CYP1B1/ECM1/SASH1/GRN/ANXA3/HMOX1/CXCL10/ITGB3/JUP/PKM/PPARG/RRAS/SEMA4A/SPARC/TNFAIP3/C3AR1/CAMP/EMILIN2/KLF4	23
GO:0045619	regulation of lymphocyte differentiation	17/501	223/18986	0.0762331838565022	2.88894856027855	4.67127956824449	9.4090961543233e-05	0.00232415490064836	0.00185392777825959	PGLYRP2/EGR3/IL27/IL4I1/GAS6/CLEC4G/IL18/JUNB/LAG3/LGALS1/LGALS9/MMP14/AXL/SMARCD3/SOCS1/VNN1/PGLYRP1	17
GO:0001935	endothelial cell proliferation	16/501	202/18986	0.0792079207920792	3.00167980869943	4.70858797912611	9.60214300845339e-05	0.00235828632287615	0.00188115367088918	LRG1/COL8A2/ECM1/EGF/EGR3/HMGB2/HMOX1/NR4A1/ITGB3/LIPA/MMP14/EGFL7/PLXNB3/PPARG/CCL2/SPARC	16
GO:1901654	response to ketone	17/501	224/18986	0.0758928571428571	2.87605146849159	4.64990016377257	9.93909504258296e-05	0.0024271721871035	0.00193610242546009	ADCY6/CYBB/CYP1B1/F5/FOS/FOSB/GAS6/GBA1/ITGAM/LIPA/MAOB/DDIT4/TSPO/TYMS/FOSL1/KLF4/CDA	17
GO:0002449	lymphocyte mediated immunity	24/501	386/18986	0.0621761658031088	2.35624088610344	4.43188465864384	0.000100650136495363	0.00244403551783656	0.00194955393734997	IGLL5/TREX1/CLC/CLU/CTSH/FCER1G/FCGR1A/IL4I1/ICAM1/CLEC4G/IL18/IRF7/ARG1/LAG3/LGALS9/CALHM6/TRPM4/NECTIN2/SERPING1/C1QA/C1QB/C1QC/TNFSF13/RSAD2	24
GO:0030301	cholesterol transport	12/501	123/18986	0.0975609756097561	3.69719098388589	4.94052736133098	0.000101234735438291	0.0024444207467066	0.00194986122603497	CES1/CETP/CLU/ABCA13/EGF/ANXA2/LIPA/MSR1/NFKBIA/PLTP/PPARG/TSPO	12
GO:0032370	positive regulation of lipid transport	10/501	88/18986	0.113636363636364	4.3063872255489	5.11801511693263	0.000107006097192184	0.00254867311512853	0.00203302107123843	CES1/CETP/ABCA13/ANXA2/NFKBIA/NTSR1/PLTP/PPARG/RETN/PTGES	10
GO:0002281	macrophage activation involved in immune response	5/501	19/18986	0.263157894736842	9.9726862065343	6.44190616472893	0.000107331278231332	0.00254867311512853	0.00203302107123843	TREX1/GRN/IFI35/TYROBP/DYSF	5
GO:0002283	neutrophil activation involved in immune response	5/501	19/18986	0.263157894736842	9.9726862065343	6.44190616472893	0.000107331278231332	0.00254867311512853	0.00203302107123843	FCER1G/ANXA3/ITGAM/CD177/TYROBP	5
GO:0009636	response to toxic substance	19/501	270/18986	0.0703703703703704	2.66677016337695	4.54114655153523	0.000108347074482435	0.00255865783585442	0.00204098566564078	CES1/CYP1B1/FOS/ALOX5AP/HBD/HP/INHBB/MAOB/MGST1/MGST2/MPO/MT1E/MT2A/S100A9/SDC1/SLC6A4/TYMS/AQP10/PTGES	19
GO:1903707	negative regulation of hemopoiesis	12/501	124/18986	0.0967741935483871	3.66737492756423	4.90586364545213	0.000109452227462725	0.00257063209636499	0.00205053727262638	TRIB1/PGLYRP2/CLEC4G/LAG3/LGALS1/LTF/TMEM176A/TNFAIP6/C1QC/SOCS1/PGLYRP1/MAFB	12
GO:0062207	regulation of pattern recognition receptor signaling pathway	15/501	184/18986	0.0815217391304348	3.08936474876334	4.68851798916562	0.000114349659010255	0.00267105888275042	0.00213064553430436	SMPDL3A/IRAK3/TREX1/TREML4/HSPA1A/IFI35/IRF7/LTF/S100A8/S100A9/TNFAIP3/DHX58/OASL/RSAD2/CD14	15
GO:0022408	negative regulation of cell-cell adhesion	16/501	207/18986	0.0772946859903382	2.92917546549413	4.59446669891324	0.000127813768490906	0.00296942474039953	0.00236864548492108	CEBPB/VSIG4/CTSG/DUSP3/ALOX12/IL4I1/CLEC4G/IL1RN/ARG1/LAG3/LGALS1/LGALS9/PDCD1LG2/SOCS1/CD9/KLF4	16
GO:0045444	fat cell differentiation	18/501	251/18986	0.0717131474103586	2.71765632082449	4.50983569959658	0.000128889688769694	0.00297832194802227	0.00237574259379113	CEBPB/CEBPD/LRG1/EGR2/ZNF385A/GPER1/NR4A1/INHBB/LAMB3/LRP3/PPARG/TRPM4/RETN/TGFB1I1/CCDC3/SOCS1/KLF4/MAFB	18
GO:0031348	negative regulation of defense response	20/501	297/18986	0.0673400673400673	2.55193317069565	4.43785026245758	0.000131084607276067	0.00299681724506667	0.00239049588968729	IRAK3/USP18/TREX1/VSIG4/GBA1/GPER1/GRN/ARG1/LGALS9/OAS1/PPARG/SERPING1/TNFAIP3/TNFAIP6/DHX58/CST7/PGLYRP1/SOCS3/KLF4/ISG15	20
GO:0046651	lymphocyte proliferation	20/501	297/18986	0.0673400673400673	2.55193317069565	4.43785026245758	0.000131084607276067	0.00299681724506667	0.00239049588968729	CEBPB/VSIG4/CLC/EPHB2/FLT3/IL27/IL4I1/CD209/CLEC4G/IGFBP2/IL18/ARG1/LGALS9/LIPA/BST1/TYROBP/VCAM1/PDCD1LG2/IRS2/CD151	20
GO:0050863	regulation of T cell activation	24/501	393/18986	0.0610687022900763	2.31427221892094	4.33432332133039	0.000132386151415399	0.00301055914700205	0.00240145750576416	CEBPB/TREX1/VSIG4/CLC/CTSG/DUSP3/EGR3/IL27/IL4I1/CD209/CLEC4G/IGFBP2/IL18/JUNB/ARG1/LAG3/LGALS1/LGALS9/CCL2/SMARCD3/VCAM1/PDCD1LG2/SOCS1/VNN1	24
GO:0032760	positive regulation of tumor necrosis factor production	11/501	108/18986	0.101851851851852	3.85979892067716	4.90663577479097	0.000133111689639359	0.00301112653721035	0.0024019101005839	CLU/CYBB/EPHB2/LILRA5/LGALS9/MMP8/OAS1/OAS2/ORM1/TYROBP/CD14	11
GO:1901342	regulation of vasculature development	23/501	369/18986	0.0623306233062331	2.36209423970487	4.34990654214518	0.00013473539934835	0.00303189919580737	0.00241847999822307	LRG1/ADM/CTSH/CYBB/CYP1B1/ECM1/SASH1/GRN/ANXA3/HMOX1/CXCL10/ITGB3/JUP/PKM/PPARG/RRAS/SEMA4A/SPARC/TNFAIP3/C3AR1/CAMP/EMILIN2/KLF4	23
GO:1903901	negative regulation of viral life cycle	6/501	31/18986	0.193548387096774	7.33474985512845	5.81116034624128	0.000137603692703893	0.00308031599604862	0.0024571010259681	IFITM3/IFITM2/FCN1/LY6E/PTX3/IFITM1	6
GO:0051591	response to cAMP	10/501	91/18986	0.10989010989011	4.16441841591542	4.9814478435694	0.000142011209257963	0.00316250869114365	0.00252266434989466	CYP1B1/FOS/FOSB/INHBB/AQP9/AREG/KCNE1/PER1/SDC1/FOSL1	10
GO:0002698	negative regulation of immune effector process	12/501	128/18986	0.09375	3.55276946107784	4.77071201491643	0.000148307256646581	0.00325216627075002	0.00259418224972027	IRAK3/VSIG4/PGLYRP2/IL4I1/GRN/CLEC4G/ARG1/LGALS1/LGALS9/AXL/SERPING1/PGLYRP1	12
GO:0032479	regulation of type I interferon production	12/501	128/18986	0.09375	3.55276946107784	4.77071201491643	0.000148307256646581	0.00325216627075002	0.00259418224972027	TREX1/GAPDH/HMGB2/IRF7/OAS1/OAS2/TLR7/SIGLEC1/TYROBP/DHX58/CD14/ISG15	12
GO:0032606	type I interferon production	12/501	128/18986	0.09375	3.55276946107784	4.77071201491643	0.000148307256646581	0.00325216627075002	0.00259418224972027	TREX1/GAPDH/HMGB2/IRF7/OAS1/OAS2/TLR7/SIGLEC1/TYROBP/DHX58/CD14/ISG15	12
GO:0007584	response to nutrient	14/501	168/18986	0.0833333333333333	3.15801729873586	4.62527188419483	0.000152163855117759	0.00331979821977729	0.00264813078342795	CYBB/CYP1B1/F5/FOLR2/ALPL/GAS6/IGFBP2/CXCL10/LIPA/PPARG/SLC6A4/TSPO/TYMS/VCAM1	14
GO:0032481	positive regulation of type I interferon production	9/501	75/18986	0.12	4.54754491017964	5.06775630589797	0.000154552823302917	0.00335488906341383	0.00267612198563318	GAPDH/HMGB2/IRF7/OAS1/OAS2/TLR7/DHX58/CD14/ISG15	9
GO:0072676	lymphocyte migration	11/501	110/18986	0.1	3.78962075848303	4.8305987046565	0.000156920427044411	0.00338916580621546	0.00270346379732158	PADI2/ECM1/GAS6/GBA1/ICAM1/CXCL10/ITGB3/CXCL16/RET/CCL2/HSD3B7	11
GO:0030574	collagen catabolic process	7/501	45/18986	0.155555555555556	5.89496562430694	5.41213831778086	0.000162598682080156	0.00349424567790255	0.00278728372386878	CST3/CTSL/MMP8/MMP9/MMP14/MMP19/ADAMTS2	7
GO:0014074	response to purine-containing compound	13/501	150/18986	0.0866666666666667	3.2843379906853	4.62408796754972	0.000176042191860523	0.00376432507769417	0.00300272018271654	CYP1B1/FOS/FOSB/INHBB/AQP9/AREG/KCNE1/TLR7/PER1/TRPM4/SDC1/SLC6A4/FOSL1	13
GO:0002888	positive regulation of myeloid leukocyte mediated immunity	5/501	21/18986	0.238095238095238	9.02290656781675	6.05590975426227	0.000179809335696625	0.003806997659232	0.00303675917222665	FCGR1A/ITGAM/ARG1/CD177/TYROBP	5
GO:2001044	regulation of integrin-mediated signaling pathway	5/501	21/18986	0.238095238095238	9.02290656781675	6.05590975426227	0.000179809335696625	0.003806997659232	0.00303675917222665	NID1/CD177/BST1/TIMP1/CD63	5
GO:0030316	osteoclast differentiation	11/501	112/18986	0.0982142857142857	3.72194895922441	4.75632420173711	0.000184252113955279	0.0038630028574624	0.00308143329988367	CEBPB/OSCAR/FOS/SIGLEC15/ANXA2/JUNB/LTF/KLF10/TNFAIP6/TYROBP/MAFB	11
GO:1903557	positive regulation of tumor necrosis factor superfamily cytokine production	11/501	112/18986	0.0982142857142857	3.72194895922441	4.75632420173711	0.000184252113955279	0.0038630028574624	0.00308143329988367	CLU/CYBB/EPHB2/LILRA5/LGALS9/MMP8/OAS1/OAS2/ORM1/TYROBP/CD14	11
GO:0032943	mononuclear cell proliferation	20/501	305/18986	0.0655737704918033	2.4849972186774	4.30417515128161	0.000186989459007581	0.00389257357801966	0.00310502122005585	CEBPB/VSIG4/CLC/EPHB2/FLT3/IL27/IL4I1/CD209/CLEC4G/IGFBP2/IL18/ARG1/LGALS9/LIPA/BST1/TYROBP/VCAM1/PDCD1LG2/IRS2/CD151	20
GO:0097028	dendritic cell differentiation	7/501	46/18986	0.152173913043478	5.76681419769157	5.32882660479932	0.000187473878699411	0.00389257357801966	0.00310502122005585	CEBPB/BATF2/FLT3/GAS6/LGALS9/TMEM176A/AXL	7
GO:0032371	regulation of sterol transport	9/501	77/18986	0.116883116883117	4.42942686056458	4.96417476990141	0.000189497021770877	0.00389692918455133	0.00310849559258497	CES1/CETP/ABCA13/EGF/ANXA2/NFKBIA/PLTP/PPARG/TSPO	9
GO:0032374	regulation of cholesterol transport	9/501	77/18986	0.116883116883117	4.42942686056458	4.96417476990141	0.000189497021770877	0.00389692918455133	0.00310849559258497	CES1/CETP/ABCA13/EGF/ANXA2/NFKBIA/PLTP/PPARG/TSPO	9
GO:2001233	regulation of apoptotic signaling pathway	24/501	403/18986	0.0595533498759305	2.25684610927029	4.1984709339093	0.000193132681024206	0.00395278220496209	0.00315304833130747	CLU/CTSH/CTSL/IFI6/ZNF385A/GPER1/HMGB2/HMOX1/HSPA1A/ICAM1/INHBB/MMP9/ATF3/G0S2/SEPTIN4/PPARG/RET/S100A8/S100A9/TNFAIP3/FZD1/TNFSF10/VNN1/KLF4	24
GO:0043270	positive regulation of monoatomic ion transport	16/501	215/18986	0.0744186046511628	2.82018289003389	4.4188065485527	0.000197860807188543	0.00402240309422916	0.0032085833993545	ADRA2A/EPHB2/FGF13/STAC3/GPER1/HSPA2/LILRA5/CXCL10/KCNE1/CXCL9/NTSR1/PKP2/SCN1B/CCL2/SLC6A4/TSPO	16
GO:0015918	sterol transport	12/501	132/18986	0.0909090909090909	3.44510978043912	4.64085514801867	0.000198406108882406	0.00402240309422916	0.0032085833993545	CES1/CETP/CLU/ABCA13/EGF/ANXA2/LIPA/MSR1/NFKBIA/PLTP/PPARG/TSPO	12
GO:0030100	regulation of endocytosis	20/501	307/18986	0.0651465798045603	2.46880831171533	4.27141663185542	0.000203882827785669	0.00411403001794745	0.00328167220211477	MERTK/CLU/ABCA13/EGF/FCER1G/FCGR1A/FCN1/GAS6/ANXA2/ITGB3/CFP/PLSCR1/AXL/CD177/PTX3/CCL2/DYSF/CD14/CD63/CD151	20
GO:0050679	positive regulation of epithelial cell proliferation	16/501	216/18986	0.0740740740740741	2.80712648776521	4.39741776987501	0.000208613858087993	0.00418391039758951	0.00333741425998605	LRG1/GPBAR1/ECM1/EGF/EGR3/GRN/HMGB2/HMOX1/NR4A1/HPN/ITGB3/AREG/EGFL7/PLXNB3/TNFAIP3/IRS2	16
GO:0061045	negative regulation of wound healing	9/501	78/18986	0.115384615384615	4.37263933671119	4.91370231045095	0.000209292865398265	0.00418391039758951	0.00333741425998605	MMRN1/ALOX12/GP1BA/ANXA2/SERPINB2/PLAU/PROS1/SERPING1/CD9	9
GO:0001503	ossification	26/501	456/18986	0.0570175438596491	2.16074867808243	4.13044977489807	0.000210837563146995	0.00419527706669344	0.003346481204531	TOB1/CEBPB/CEBPD/VCAN/ECM1/EGR2/ALPL/TMEM119/IGFBP2/JUNB/AREG/LOX/LRP3/LTF/MMP14/PPARG/TRPM4/SRGN/SLC24A3/CLEC11A/KLF10/CLEC3B/TNFAIP6/FZD1/IFITM1/ISG15	26
GO:1903038	negative regulation of leukocyte cell-cell adhesion	13/501	153/18986	0.0849673202614379	3.21993920655421	4.53880453166887	0.000214331628288131	0.00424514902480362	0.0033862629800361	CEBPB/VSIG4/CTSG/DUSP3/IL4I1/CLEC4G/ARG1/LAG3/LGALS1/LGALS9/PDCD1LG2/SOCS1/KLF4	13
GO:0048608	reproductive structure development	20/501	309/18986	0.0647249190938511	2.45282896989193	4.23891402126566	0.000222102755684799	0.00437888827492324	0.00349294386897823	BASP1/MERTK/CEBPB/CYP1B1/EREG/ALOX15B/HMGB2/INHBB/KCNE1/MMP14/AXL/PSAP/RETN/PTX3/RAB13/SDC1/TNFAIP6/UTF1/TNFSF10/HESX1	20
GO:0050670	regulation of lymphocyte proliferation	17/501	240/18986	0.0708333333333333	2.68431470392548	4.32303737983868	0.000227849693664525	0.00446298866665586	0.00356002892099095	CEBPB/VSIG4/CLC/EPHB2/IL27/IL4I1/CD209/CLEC4G/IGFBP2/IL18/ARG1/LGALS9/BST1/TYROBP/VCAM1/PDCD1LG2/IRS2	17
GO:0050868	negative regulation of T cell activation	12/501	134/18986	0.0895522388059701	3.39369023147734	4.5777921208298	0.000228445208623613	0.00446298866665586	0.00356002892099095	CEBPB/VSIG4/CTSG/DUSP3/IL4I1/CLEC4G/ARG1/LAG3/LGALS1/LGALS9/PDCD1LG2/SOCS1	12
GO:0006691	leukotriene metabolic process	6/501	34/18986	0.176470588235294	6.68756604438182	5.46453011413836	0.000235058961124211	0.00457141816702199	0.00364652077342965	PTGR1/ALOX12/ALOX5AP/GGT1/LTA4H/MGST2	6
GO:0007157	heterophilic cell-cell adhesion via plasma membrane cell adhesion molecules	7/501	48/18986	0.145833333333333	5.52653027278776	5.16932012593367	0.000246438657511557	0.00477114121614716	0.00380583550267966	CEACAM8/CD209/ICAM1/CEACAM6/SELL/SELP/VCAM1	7
GO:0051251	positive regulation of lymphocyte activation	21/501	336/18986	0.0625	2.3685129740519	4.16671288750688	0.000251260396458967	0.00482107893668895	0.00384566973544511	EGR3/EPHB2/IL4I1/GAS6/CD209/IGFBP2/IL18/LGALS1/LGALS9/MMP14/AXL/CCL2/SMARCD3/BST1/TYROBP/VCAM1/PDCD1LG2/SOCS1/IRS2/TNFSF13/VNN1	21
GO:0072593	reactive oxygen species metabolic process	17/501	242/18986	0.0702479338842975	2.66213028488478	4.28406492611413	0.000251261442954473	0.00482107893668895	0.00384566973544511	CYBB/CYP1B1/ALOX12/IFI6/SH3PXD2B/HBD/HP/ITGAM/LIPA/MAOB/MPO/DDIT4/CD177/BST1/TSPO/TYROBP/ZNF205	17
GO:0061458	reproductive system development	20/501	313/18986	0.0638977635782748	2.42148291276871	4.17466085773677	0.000262875930868542	0.00502151444832441	0.00400555278053258	BASP1/MERTK/CEBPB/CYP1B1/EREG/ALOX15B/HMGB2/INHBB/KCNE1/MMP14/AXL/PSAP/RETN/PTX3/RAB13/SDC1/TNFAIP6/UTF1/TNFSF10/HESX1	20
GO:1903556	negative regulation of tumor necrosis factor superfamily cytokine production	9/501	81/18986	0.111111111111111	4.21068973164782	4.76723920392664	0.000279256802374699	0.0053108218433914	0.00423632699270794	IRAK3/GAS6/LGALS9/LTF/ORM1/AXL/BPI/TSPO/TNFAIP3	9
GO:0001774	microglial cell activation	7/501	49/18986	0.142857142857143	5.41374394069005	5.09288677442166	0.000281059302709607	0.00531892667193344	0.0042427920380317	CLU/GRN/ITGAM/MMP8/C1QA/TYROBP/CST7	7
GO:0030198	extracellular matrix organization	21/501	339/18986	0.0619469026548673	2.34755268224613	4.12150235881911	0.00028320061630521	0.00531892667193344	0.0042427920380317	COL8A2/CST3/CTSG/CYP1B1/OLFML2B/GAS6/SH3PXD2B/ANXA2/HPN/ITGB3/LOX/LOXL1/MMP8/MMP9/MMP14/MMP19/NID1/PPARG/PTX3/FSCN1/ADAMTS2	21
GO:0032823	regulation of natural killer cell differentiation	4/501	13/18986	0.307692307692308	11.6603715645632	6.32980675074431	0.000283395581170954	0.00531892667193344	0.0042427920380317	PGLYRP2/GAS6/AXL/PGLYRP1	4
GO:0032944	regulation of mononuclear cell proliferation	17/501	245/18986	0.0693877551020408	2.62953277119231	4.22633771093839	0.00029029502158483	0.00542473044683304	0.00432718940641552	CEBPB/VSIG4/CLC/EPHB2/IL27/IL4I1/CD209/CLEC4G/IGFBP2/IL18/ARG1/LGALS9/BST1/TYROBP/VCAM1/PDCD1LG2/IRS2	17
GO:0043062	extracellular structure organization	21/501	340/18986	0.0617647058823529	2.34064811553364	4.10653810320096	0.000294611365052043	0.00548155691339256	0.00437251864194352	COL8A2/CST3/CTSG/CYP1B1/OLFML2B/GAS6/SH3PXD2B/ANXA2/HPN/ITGB3/LOX/LOXL1/MMP8/MMP9/MMP14/MMP19/NID1/PPARG/PTX3/FSCN1/ADAMTS2	21
GO:0016485	protein processing	17/501	246/18986	0.0691056910569106	2.61884361358584	4.20728655791813	0.000304425787346754	0.0056397501466222	0.0044987059409636	CPM/CTSG/CTSH/CTSL/GGT1/ANXA2/HPN/MMP14/PCSK6/PLAU/SRGN/S100A10/CLEC3B/IL1R2/PLA2G7/ADAMTS2/MAFB	17
GO:0045229	external encapsulating structure organization	21/501	341/18986	0.06158357771261	2.3337840448136	4.09162618986752	0.000306423182095563	0.00565238985685291	0.00450878836270724	COL8A2/CST3/CTSG/CYP1B1/OLFML2B/GAS6/SH3PXD2B/ANXA2/HPN/ITGB3/LOX/LOXL1/MMP8/MMP9/MMP14/MMP19/NID1/PPARG/PTX3/FSCN1/ADAMTS2	21
GO:0070663	regulation of leukocyte proliferation	18/501	270/18986	0.0666666666666667	2.52641383898869	4.1587431149447	0.000316877620135776	0.00582025645873318	0.00464269189735593	CEBPB/VSIG4/CLC/EPHB2/IL27/IL4I1/CD209/CLEC4G/IGFBP2/IL18/ARG1/LGALS9/BST1/TNFAIP3/TYROBP/VCAM1/PDCD1LG2/IRS2	18
GO:1903037	regulation of leukocyte cell-cell adhesion	23/501	392/18986	0.0586734693877551	2.22350197564056	4.02972798524078	0.000322626785762395	0.00590063797960328	0.00470681048702405	CEBPB/VSIG4/CTSG/DUSP3/EGR3/IL4I1/GP1BA/CD209/CLEC4G/IGFBP2/IL18/ARG1/LAG3/LGALS1/LGALS9/CCL2/SELP/SMARCD3/VCAM1/PDCD1LG2/SOCS1/VNN1/KLF4	23
GO:0034109	homotypic cell-cell adhesion	10/501	101/18986	0.099009900990099	3.75209976087429	4.56542067373361	0.000335891088285379	0.00611720295529898	0.00487955965452935	MYL9/CTSG/MMRN1/ALOX12/ITGB3/JUP/PKP2/SLC6A4/EMILIN2/CD9	10
GO:0002699	positive regulation of immune effector process	18/501	272/18986	0.0661764705882353	2.50783726664318	4.12353844985778	0.000346353570705493	0.00628112931178148	0.00501032014118495	TRIM6/EPHB2/FCGR1A/FCN1/FFAR3/IL18/ITGAM/ARG1/LAG3/LGALS9/TLR7/CFP/CD177/NECTIN2/TYROBP/DHX58/TNFSF13/RSAD2	18
GO:0031214	biomineral tissue development	14/501	182/18986	0.0769230769230769	2.9150928911408	4.27380647910916	0.000348994036234944	0.00630242171318398	0.00502730462634768	CEBPB/ECM1/ALPL/GAS6/TMEM119/LOX/LTF/FAM20A/TRPM4/SRGN/SLC24A3/KLF10/CLEC3B/ISG15	14
GO:0097066	response to thyroid hormone	5/501	24/18986	0.208333333333333	7.89504324683965	5.56435693087797	0.000351817169484602	0.00632682089725866	0.00504676732442788	CTSH/CTSL/GBA1/HPN/INHBB	5
GO:0034341	response to type II interferon	11/501	121/18986	0.0909090909090909	3.44510978043912	4.44198491593047	0.000362619799928266	0.00640810686494161	0.00511160737163303	IFITM3/IFITM2/GBP6/GAPDH/ARG1/LGALS9/PPARG/CXCL16/CCL2/VIM/IFITM1	11
GO:0043367	CD4-positive, alpha-beta T cell differentiation	10/501	102/18986	0.0980392156862745	3.71531446910101	4.52676198465671	0.00036379201373796	0.00640810686494161	0.00511160737163303	CTSL/IL27/IL18/JUNB/LGALS1/LGALS9/SEMA4A/SOCS1/SOCS3/RSAD2	10
GO:0050764	regulation of phagocytosis	10/501	102/18986	0.0980392156862745	3.71531446910101	4.52676198465671	0.00036379201373796	0.00640810686494161	0.00511160737163303	MERTK/FCER1G/FCGR1A/FCN1/GAS6/CFP/PLSCR1/PTX3/CCL2/DYSF	10
GO:1990868	response to chemokine	10/501	102/18986	0.0980392156862745	3.71531446910101	4.52676198465671	0.00036379201373796	0.00640810686494161	0.00511160737163303	PADI2/DUSP1/CXCL2/CXCL10/CCL4L1/LOX/CXCL9/PPBP/CCL2/CCL3L1	10
GO:1990869	cellular response to chemokine	10/501	102/18986	0.0980392156862745	3.71531446910101	4.52676198465671	0.00036379201373796	0.00640810686494161	0.00511160737163303	PADI2/DUSP1/CXCL2/CXCL10/CCL4L1/LOX/CXCL9/PPBP/CCL2/CCL3L1	10
GO:0006956	complement activation	8/501	67/18986	0.119402985074627	4.52492030863646	4.75830254224838	0.0003698737813522	0.00648864290715002	0.00517584921960952	VSIG4/CLU/FCN1/CFP/SERPING1/C1QA/C1QB/C1QC	8
GO:0010745	negative regulation of macrophage derived foam cell differentiation	4/501	14/18986	0.285714285714286	10.8274878813801	6.05570085033528	0.000388508033429825	0.00678783547837962	0.00541450862165571	CETP/ITGB3/NFKBIA/PPARG	4
GO:0002822	regulation of adaptive immune response based on somatic recombination of immune receptors built from immunoglobulin superfamily domains	15/501	206/18986	0.0728155339805825	2.75943259112842	4.17996730556185	0.000391578239287367	0.00681377843100041	0.00543520275030451	CLC/EPHB2/FCGR1A/IL27/IL4I1/CLEC4G/IL18/JUNB/ARG1/LGALS1/TRPM4/NECTIN2/TNFAIP3/TNFSF13/RSAD2	15
GO:0002269	leukocyte activation involved in inflammatory response	7/501	52/18986	0.134615384615385	5.10141255949639	4.87560348321652	0.000408939259725607	0.00708718120282523	0.00565329019068888	CLU/GRN/ITGAM/MMP8/C1QA/TYROBP/CST7	7
GO:0032868	response to insulin	18/501	276/18986	0.0652173913043478	2.47149179901067	4.05405773684359	0.000412516151488194	0.00712045951444281	0.00567983557555295	ADM/CTSD/EGR1/EGR2/FOS/ALPL/FFAR3/GRB10/INHBB/PKM/PPARG/RETN/RAB13/ECHDC3/SOCS1/IRS2/TNFSF10/SOCS3	18
GO:0010954	positive regulation of protein processing	5/501	25/18986	0.2	7.57924151696607	5.41913101261879	0.000430307432331606	0.00736837188908862	0.00587758988091441	ANXA2/HPN/MMP14/S100A10/CLEC3B	5
GO:1903902	positive regulation of viral life cycle	5/501	25/18986	0.2	7.57924151696607	5.41913101261879	0.000430307432331606	0.00736837188908862	0.00587758988091441	CD209/CLEC4G/LGALS1/LGALS9/AXL	5
GO:0150076	neuroinflammatory response	9/501	86/18986	0.104651162790698	3.96588218911015	4.53823160228726	0.000438317046210217	0.00747574073258537	0.00596323567045395	CLU/GRN/IL18/ITGAM/MMP8/MMP9/C1QA/TYROBP/CST7	9
GO:0051385	response to mineralocorticoid	6/501	38/18986	0.157894736842105	5.98361172392058	5.06254323666257	0.000441335442765956	0.00749746930042718	0.00598056807609202	CYBB/FOS/FOSB/GPER1/MAOB/FOSL1	6
GO:0032609	type II interferon production	11/501	124/18986	0.0887096774193548	3.36176035026721	4.34377414360216	0.000447568854510796	0.00754372916348	0.00601746856198828	PGLYRP2/IL27/GAS6/IL18/LGALS9/TLR7/AXL/PDCD1LG2/PGLYRP1/CD14/ISG15	11
GO:0032649	regulation of type II interferon production	11/501	124/18986	0.0887096774193548	3.36176035026721	4.34377414360216	0.000447568854510796	0.00754372916348	0.00601746856198828	PGLYRP2/IL27/GAS6/IL18/LGALS9/TLR7/AXL/PDCD1LG2/PGLYRP1/CD14/ISG15	11
GO:0051896	regulation of phosphatidylinositol 3-kinase/protein kinase B signal transduction	18/501	280/18986	0.0642857142857143	2.43618477331052	3.98577982764049	0.000489358347322925	0.00821586787810129	0.00655361898532387	MERTK/CAVIN3/HBEGF/EGF/FLT3/FN1/PHLDA3/GAS6/GPER1/IL18/LOX/OSM/AXL/PROS1/RET/RRAS/SELP/IRS2	18
GO:0002718	regulation of cytokine production involved in immune response	11/501	126/18986	0.0873015873015873	3.30839907486614	4.2799604532587	0.000512990264204577	0.0085758814560616	0.00684079398065015	IRAK3/CLC/TRIM6/FFAR3/IL18/ARG1/CALHM6/TLR7/TRPM4/AXL/RSAD2	11
GO:0001836	release of cytochrome c from mitochondria	7/501	54/18986	0.12962962962963	4.91247135358912	4.73984608202056	0.000517360811534309	0.0085758814560616	0.00684079398065015	CLU/IFI6/GPER1/IFI27/MMP9/BCL2A1/TNFSF10	7
GO:0051412	response to corticosterone	4/501	15/18986	0.266666666666667	10.1056553559548	5.80799404228108	0.000518782963838068	0.0085758814560616	0.00684079398065015	FOS/FOSB/MAOB/FOSL1	4
GO:0098883	synapse pruning	4/501	15/18986	0.266666666666667	10.1056553559548	5.80799404228108	0.000518782963838068	0.0085758814560616	0.00684079398065015	ITGAM/C1QA/C1QB/C1QC	4
GO:0002703	regulation of leukocyte mediated immunity	17/501	258/18986	0.0658914728682171	2.49703693388417	3.98575962889239	0.000526485361128899	0.00863677130584736	0.00688936448853686	CLC/FCGR1A/IL4I1/ICAM1/CLEC4G/IL18/ITGAM/ARG1/LAG3/LGALS9/CALHM6/TRPM4/CD177/NECTIN2/TYROBP/TNFSF13/RSAD2	17
GO:1901136	carbohydrate derivative catabolic process	17/501	258/18986	0.0658914728682171	2.49703693388417	3.98575962889239	0.000526485361128899	0.00863677130584736	0.00688936448853686	CHIT1/TREX1/PGLYRP2/CST3/CTSL/ALDOA/GAPDH/FBXO6/GBA1/GM2A/HK3/LIPA/ADA2/PKM/DDIT4/PGLYRP1/CDA	17
GO:0001938	positive regulation of endothelial cell proliferation	10/501	107/18986	0.0934579439252336	3.54170164344209	4.34051640086488	0.00053391673103465	0.00866465928875592	0.006911610125512	LRG1/ECM1/EGF/EGR3/HMGB2/HMOX1/NR4A1/ITGB3/EGFL7/PLXNB3	10
GO:0050829	defense response to Gram-negative bacterium	10/501	107/18986	0.0934579439252336	3.54170164344209	4.34051640086488	0.00053391673103465	0.00866465928875592	0.006911610125512	ADM/CTSG/DEFA3/HMGB2/LTF/LYZ/RNASE3/SELP/BPI/CAMP	10
GO:0071675	regulation of mononuclear cell migration	12/501	147/18986	0.0816326530612245	3.0935679661086	4.19499304397868	0.000534233297235998	0.00866465928875592	0.006911610125512	PADI2/DUSP1/ECM1/GAS6/CXCL10/ITGB3/LGALS9/MMP14/CCL2/C3AR1/PLA2G7/CD9	12
GO:0002367	cytokine production involved in immune response	11/501	127/18986	0.0866141732283465	3.28234868844987	4.24853266244444	0.000548584800250212	0.00886007808180423	0.00706749144337302	IRAK3/CLC/TRIM6/FFAR3/IL18/ARG1/CALHM6/TLR7/TRPM4/AXL/RSAD2	11
GO:0062208	positive regulation of pattern recognition receptor signaling pathway	8/501	71/18986	0.112676056338028	4.26999522082595	4.54452	0.00055040503672446	0.00886007808180423	0.00706749144337302	TREML4/HSPA1A/IFI35/LTF/DHX58/OASL/RSAD2/CD14	8
GO:0008406	gonad development	16/501	236/18986	0.0677966101694915	2.56923441253087	3.99353619614992	0.000559161082921166	0.00896744154625064	0.00715313294216119	BASP1/CEBPB/CYP1B1/EREG/HMGB2/INHBB/KCNE1/MMP14/RETN/PTX3/RAB13/SDC1/TNFAIP6/UTF1/TNFSF10/HESX1	16
GO:0030282	bone mineralization	11/501	128/18986	0.0859375	3.25670533932136	4.21741619859426	0.000586217731700126	0.00934257161657649	0.00745236603443208	ECM1/ALPL/TMEM119/LOX/LTF/TRPM4/SRGN/SLC24A3/KLF10/CLEC3B/ISG15	11
GO:0032814	regulation of natural killer cell activation	6/501	40/18986	0.15	5.68443113772455	4.88250306393976	0.00058689956642058	0.00934257161657649	0.00745236603443208	PGLYRP2/GAS6/IL18/AXL/TYROBP/PGLYRP1	6
GO:0051897	positive regulation of phosphatidylinositol 3-kinase/protein kinase B signal transduction	14/501	192/18986	0.0729166666666667	2.76326513639388	4.04271438635025	0.000597507307130917	0.00947633360165565	0.0075590650585566	MERTK/HBEGF/EGF/FLT3/FN1/GAS6/GPER1/IL18/OSM/AXL/PROS1/RET/SELP/IRS2	14
GO:0042098	T cell proliferation	15/501	215/18986	0.0697674418604651	2.64392145940677	3.99090165604056	0.000613180803965481	0.00968915843913102	0.00772883079920887	CEBPB/VSIG4/CLC/IL27/IL4I1/CD209/CLEC4G/IGFBP2/IL18/ARG1/LGALS9/LIPA/VCAM1/PDCD1LG2/CD151	15
GO:0035710	CD4-positive, alpha-beta T cell activation	11/501	129/18986	0.0852713178294574	3.23145956149716	4.18660523151074	0.000625979185124388	0.00971939565089159	0.00775295036490752	CEBPB/CTSL/IL27/IL18/JUNB/LGALS1/LGALS9/SEMA4A/SOCS1/SOCS3/RSAD2	11
GO:0031639	plasminogen activation	5/501	27/18986	0.185185185185185	7.01781621941303	5.15142671088986	0.000626031880500481	0.00971939565089159	0.00775295036490752	ANXA2/HPN/PLAU/S100A10/CLEC3B	5
GO:0071276	cellular response to cadmium ion	5/501	27/18986	0.185185185185185	7.01781621941303	5.15142671088986	0.000626031880500481	0.00971939565089159	0.00775295036490752	CYBB/HMOX1/MT1E/MT2A/HESX1	5
GO:1903319	positive regulation of protein maturation	5/501	27/18986	0.185185185185185	7.01781621941303	5.15142671088986	0.000626031880500481	0.00971939565089159	0.00775295036490752	ANXA2/HPN/MMP14/S100A10/CLEC3B	5
GO:0001649	osteoblast differentiation	17/501	262/18986	0.0648854961832061	2.4589142326035	3.9146733271387	0.000626401255304088	0.00971939565089159	0.00775295036490752	TOB1/CEBPB/CEBPD/VCAN/ALPL/TMEM119/IGFBP2/JUNB/AREG/LOX/LRP3/LTF/PPARG/TRPM4/TNFAIP6/FZD1/IFITM1	17
GO:0022409	positive regulation of cell-cell adhesion	20/501	336/18986	0.0595238095238095	2.25572664195419	3.82331222386922	0.000649692281739246	0.0100445231184003	0.0080122974692341	CTSG/EGR3/MMRN1/IL4I1/GP1BA/CD209/IGFBP2/IL18/LGALS1/LGALS9/MYO10/CEACAM6/CCL2/SELP/SMARCD3/VCAM1/PDCD1LG2/EMILIN2/SOCS1/VNN1	20
GO:0032722	positive regulation of chemokine production	8/501	73/18986	0.10958904109589	4.15300905039237	4.4434558802148	0.000664245593804846	0.010176564928749	0.00811762434741632	EGR1/ALOX15B/FFAR3/HMOX1/IL18/LGALS9/OAS1/TLR7	8
GO:0050766	positive regulation of phagocytosis	8/501	73/18986	0.10958904109589	4.15300905039237	4.4434558802148	0.000664245593804846	0.010176564928749	0.00811762434741632	MERTK/FCER1G/FCGR1A/FCN1/GAS6/CFP/PTX3/CCL2	8
GO:0097006	regulation of plasma lipoprotein particle levels	9/501	91/18986	0.0989010989010989	3.74797657432388	4.32588241539003	0.000665336143550134	0.010176564928749	0.00811762434741632	CETP/ANXA2/HMOX1/LIPA/MPO/MSR1/PCSK6/PLTP/PLA2G7	9
GO:0032728	positive regulation of interferon-beta production	6/501	41/18986	0.146341463414634	5.54578647582883	4.79698203498965	0.000672386110485672	0.0102479273151327	0.00817454856980901	HMGB2/IRF7/OAS1/OAS2/TLR7/ISG15	6
GO:1902107	positive regulation of leukocyte differentiation	14/501	195/18986	0.0717948717948718	2.72075336506474	3.97626594030442	0.000696447017794647	0.0105398918397232	0.00840744231637199	TRIB1/EGR3/FOS/IL4I1/GAS6/IL18/LGALS9/MMP14/AXL/SMARCD3/KLF10/TYROBP/SOCS1/VNN1	14
GO:1903708	positive regulation of hemopoiesis	14/501	195/18986	0.0717948717948718	2.72075336506474	3.97626594030442	0.000696447017794647	0.0105398918397232	0.00840744231637199	TRIB1/EGR3/FOS/IL4I1/GAS6/IL18/LGALS9/MMP14/AXL/SMARCD3/KLF10/TYROBP/SOCS1/VNN1	14
GO:0045137	development of primary sexual characteristics	16/501	241/18986	0.0663900414937759	2.51593079401363	3.89905723439186	0.000701353658985857	0.010576905355513	0.00843696719230632	BASP1/CEBPB/CYP1B1/EREG/HMGB2/INHBB/KCNE1/MMP14/RETN/PTX3/RAB13/SDC1/TNFAIP6/UTF1/TNFSF10/HESX1	16
GO:0002292	T cell differentiation involved in immune response	9/501	92/18986	0.0978260869565217	3.70723769851601	4.2852166469879	0.000720604630395326	0.0108292262288081	0.00863823806108787	FCER1G/IL27/CLEC4D/IL18/JUNB/LGALS1/LGALS9/SEMA4A/SOCS3	9
GO:0002700	regulation of production of molecular mediator of immune response	14/501	196/18986	0.0714285714285714	2.70687197034502	3.95439481919912	0.000732364959777736	0.0109676118366715	0.00874862524847272	IRAK3/TREX1/CLC/TRIM6/EPHB2/FFAR3/IL18/ARG1/CALHM6/TLR7/TRPM4/AXL/TNFSF13/RSAD2	14
GO:0048660	regulation of smooth muscle cell proliferation	13/501	174/18986	0.0747126436781609	2.83132585403905	3.99518782923167	0.000739043715323714	0.0110292010016018	0.00879775358482945	TRIB1/HBEGF/EREG/GPER1/HMOX1/RBPMS2/IL18/ITGB3/MMP9/NOTCH3/PPARG/TNFAIP3/KLF4	13
GO:0045637	regulation of myeloid cell differentiation	15/501	219/18986	0.0684931506849315	2.59563065649523	3.90995211243363	0.000741654651207273	0.011029867442522	0.00879828519024618	TRIB1/CEBPB/FOS/HMGB2/HSPA1A/IRF7/LOX/LTF/NFKBIA/KLF10/TNFAIP6/C1QC/TYROBP/ISG15/MAFB	15
GO:0150146	cell junction disassembly	5/501	28/18986	0.178571428571429	6.76717992586256	5.02759971876802	0.000745757052057984	0.0110526338267076	0.0088164454393933	DUSP3/ITGAM/C1QA/C1QB/C1QC	5
GO:0034612	response to tumor necrosis factor	16/501	243/18986	0.065843621399177	2.49522354468019	3.86192777568731	0.000766310156649427	0.0113182166779355	0.00902829509932061	CYP1B1/FOS/GAS6/GBA1/GPER1/HSPA1A/MMP8/NAIP/NFKBIA/CXCL16/CCL2/TNFAIP3/VCAM1/CAMP/CCDC3/CD14	16
GO:0045123	cellular extravasation	8/501	75/18986	0.106666666666667	4.0422621423819	4.34594728089569	0.000796344395596846	0.0117132322161934	0.00934339039654721	GP1BA/ICAM1/CD177/CCL2/SELL/SELP/BST1/VCAM1	8
GO:0007548	sex differentiation	18/501	292/18986	0.0616438356164384	2.33606759084571	3.78776626834615	0.000798505593146735	0.0117132322161934	0.00934339039654721	BASP1/MERTK/CEBPB/CYP1B1/EREG/HMGB2/INHBB/KCNE1/MMP14/AXL/RETN/PTX3/RAB13/SDC1/TNFAIP6/UTF1/TNFSF10/HESX1	18
GO:0061900	glial cell activation	7/501	58/18986	0.120689655172414	4.57368022575539	4.48736874212151	0.000802343217069994	0.0117294936971661	0.0093563618259827	CLU/GRN/ITGAM/MMP8/C1QA/TYROBP/CST7	7
GO:0043491	phosphatidylinositol 3-kinase/protein kinase B signal transduction	19/501	317/18986	0.0599369085173502	2.27138152716649	3.75802302312657	0.000809478824052163	0.011793694867038	0.00940757370183013	MERTK/CAVIN3/COL6A3/HBEGF/EGF/FLT3/FN1/PHLDA3/GAS6/GPER1/IL18/LOX/OSM/AXL/PROS1/RET/RRAS/SELP/IRS2	19
GO:0002679	respiratory burst involved in defense response	4/501	17/18986	0.235294117647059	8.91675472584243	5.37605704852718	0.000867419410141236	0.0125527563124142	0.0100130604955875	GRN/LIPA/MPO/S100A9	4
GO:0043031	negative regulation of macrophage activation	4/501	17/18986	0.235294117647059	8.91675472584243	5.37605704852718	0.000867419410141236	0.0125527563124142	0.0100130604955875	VSIG4/GRN/BPI/CST7	4
GO:0007173	epidermal growth factor receptor signaling pathway	10/501	114/18986	0.087719298245614	3.32422873551143	4.0976679622283	0.000878292768491209	0.0126674574462256	0.0101045550935213	ADRA2A/HBEGF/DUSP3/EGF/EREG/IFI6/GPER1/AREG/MMP9/RALB	10
GO:0010810	regulation of cell-substrate adhesion	15/501	223/18986	0.0672645739910314	2.54907225906931	3.83078170877122	0.000892306837563282	0.0128265377519966	0.0102314499910002	OLFM4/DOCK1/DUSP3/FN1/ITGB3/JUP/MMP14/CEACAM6/NID1/PKP2/PLAU/RIN2/RRAS/S100A10/BST1	15
GO:0010038	response to metal ion	20/501	345/18986	0.0579710144927536	2.1968815991206	3.69352098387342	0.000900497430777299	0.0128582656394712	0.0102567586362709	CYBB/FOS/FOSB/ALOX5AP/SLC25A24/HMOX1/INHBB/JUNB/KCNMA1/LTA4H/MAOB/MT1E/MT2A/PLSCR1/S100A8/SDC1/TSPO/VCAM1/HESX1/CD14	20
GO:0051235	maintenance of location	20/501	345/18986	0.0579710144927536	2.1968815991206	3.69352098387342	0.000900497430777299	0.0128582656394712	0.0102567586362709	PLIN3/CES1/GBA1/GM2A/GP1BA/GP9/GPER1/CXCL10/ITGB3/LIPA/CXCL9/MSR1/NFKBIA/NTSR1/PKP2/PPARG/SRGN/S100A8/S100A9/TSPO	20
GO:0045667	regulation of osteoblast differentiation	12/501	156/18986	0.0769230769230769	2.9150928911408	3.95404328791751	0.000905629909520769	0.0128887329507293	0.0102810617473306	TOB1/CEBPB/CEBPD/TMEM119/AREG/LRP3/LTF/PPARG/TRPM4/TNFAIP6/FZD1/IFITM1	12
GO:0048659	smooth muscle cell proliferation	13/501	178/18986	0.0730337078651685	2.76770055394828	3.90087314401424	0.000912815852351121	0.0129481271729542	0.0103284392256648	TRIB1/HBEGF/EREG/GPER1/HMOX1/RBPMS2/IL18/ITGB3/MMP9/NOTCH3/PPARG/TNFAIP3/KLF4	13
GO:0022411	cellular component disassembly	24/501	450/18986	0.0533333333333333	2.02113107119095	3.60906059600855	0.000936331458206896	0.0132380019979383	0.0105596660643347	PLIN3/IRAK3/CST3/CTSG/DUSP3/FGF13/GBA1/GPER1/SH3PXD2B/HPN/HSPA2/ITGAM/MMP8/MMP9/MMP14/MMP19/DDIT4/CRACD/SMARCD3/FSCN1/C1QA/C1QB/C1QC/CAPG	24
GO:0006801	superoxide metabolic process	8/501	77/18986	0.103896103896104	3.93726832050185	4.25176388997709	0.000948766001791754	0.0133261316199378	0.0106299651456338	CYBB/ALOX12/SH3PXD2B/ITGAM/MPO/CD177/BST1/TYROBP	8
GO:0070527	platelet aggregation	8/501	77/18986	0.103896103896104	3.93726832050185	4.25176388997709	0.000948766001791754	0.0133261316199378	0.0106299651456338	MYL9/CTSG/MMRN1/ALOX12/ITGB3/SLC6A4/EMILIN2/CD9	8
GO:0001936	regulation of endothelial cell proliferation	13/501	179/18986	0.0726256983240224	2.75223853968042	3.87770188381353	0.000961241060660086	0.0134573748492412	0.0107346550130975	LRG1/ECM1/EGF/EGR3/HMGB2/HMOX1/NR4A1/ITGB3/EGFL7/PLXNB3/PPARG/CCL2/SPARC	13
GO:0002286	T cell activation involved in immune response	11/501	136/18986	0.0808823529411765	3.06513443700834	3.97902384676182	0.000972034121371199	0.0135642943300436	0.0108199423557963	FCER1G/IL27/ICAM1/CLEC4D/IL18/JUNB/LGALS1/LGALS9/SEMA4A/TYROBP/SOCS3	11
GO:0046456	icosanoid biosynthetic process	7/501	60/18986	0.116666666666667	4.42122421823021	4.36960501455215	0.000985041091963346	0.0136475624785685	0.0108863635455163	ALOX5AP/GGT1/LTA4H/MGST2/NAIP/PTGDS/PTGES	7
GO:0032570	response to progesterone	6/501	44/18986	0.136363636363636	5.16766467065868	4.55638723813458	0.000987527205871287	0.0136475624785685	0.0108863635455163	CYP1B1/FOS/FOSB/TSPO/TYMS/FOSL1	6
GO:0046006	regulation of activated T cell proliferation	6/501	44/18986	0.136363636363636	5.16766467065868	4.55638723813458	0.000987527205871287	0.0136475624785685	0.0108863635455163	CLC/IGFBP2/IL18/ARG1/LGALS9/PDCD1LG2	6
GO:0090330	regulation of platelet aggregation	5/501	30/18986	0.166666666666667	6.31603459747172	4.79721863768241	0.00103544241908138	0.0142638830679864	0.0113779890652768	CTSG/MMRN1/ALOX12/EMILIN2/CD9	5
GO:0019915	lipid storage	9/501	97/18986	0.0927835051546392	3.51614297178838	4.09007371117563	0.00105596872845865	0.0145001712297612	0.0115664709890359	PLIN3/CES1/GBA1/GM2A/ITGB3/LIPA/MSR1/NFKBIA/PPARG	9
GO:0001706	endoderm formation	7/501	61/18986	0.114754098360656	4.34874513268545	4.31264296247746	0.0010878819041439	0.0148435442032079	0.0118403721363298	DUSP1/FN1/ITGA7/LAMB3/MMP8/MMP9/MMP14	7
GO:0001961	positive regulation of cytokine-mediated signaling pathway	7/501	61/18986	0.114754098360656	4.34874513268545	4.31264296247746	0.0010878819041439	0.0148435442032079	0.0118403721363298	AGPAT2/TRIM6/GAS6/HSPA1A/IRF7/MMP8/AXL	7
GO:0050673	epithelial cell proliferation	25/501	482/18986	0.0518672199170125	1.96557093282315	3.53499927373134	0.0010941374390703	0.0148572399735805	0.0118512969542631	CDKN1C/CEBPB/LRG1/COL8A2/GPBAR1/ECM1/EGF/EGR3/EREG/GRN/HMGB2/HMOX1/NR4A1/HPN/ITGB3/AREG/LIPA/MMP14/EGFL7/PLXNB3/PPARG/CCL2/SPARC/TNFAIP3/IRS2	25
GO:0002456	T cell mediated immunity	11/501	138/18986	0.0797101449275362	3.02071219879082	3.92216451449065	0.00109579922559912	0.0148572399735805	0.0118512969542631	TREX1/CLC/CTSH/IL4I1/ICAM1/CLEC4G/IL18/ARG1/TRPM4/NECTIN2/RSAD2	11
GO:0032689	negative regulation of type II interferon production	6/501	45/18986	0.133333333333333	5.05282767797738	4.4810251296606	0.00111443928645454	0.0149525126433653	0.0119272938893098	PGLYRP2/GAS6/LGALS9/AXL/PDCD1LG2/PGLYRP1	6
GO:0042554	superoxide anion generation	6/501	45/18986	0.133333333333333	5.05282767797738	4.4810251296606	0.00111443928645454	0.0149525126433653	0.0119272938893098	CYBB/ALOX12/SH3PXD2B/ITGAM/CD177/TYROBP	6
GO:0060338	regulation of type I interferon-mediated signaling pathway	6/501	45/18986	0.133333333333333	5.05282767797738	4.4810251296606	0.00111443928645454	0.0149525126433653	0.0119272938893098	USP18/TREX1/TRIM6/IRF7/OAS1/ISG15	6
GO:0042129	regulation of T cell proliferation	13/501	182/18986	0.0714285714285714	2.70687197034502	3.80913141060481	0.0011196065469258	0.0149525126433653	0.0119272938893098	CEBPB/VSIG4/CLC/IL27/IL4I1/CD209/CLEC4G/IGFBP2/IL18/ARG1/LGALS9/VCAM1/PDCD1LG2	13
GO:0002752	cell surface pattern recognition receptor signaling pathway	8/501	79/18986	0.10126582278481	3.83759064150181	4.1607000960715	0.00112369976356607	0.0149525126433653	0.0119272938893098	FCN1/IFI35/LTF/NFKBIA/OAS1/TLR5/TNFAIP3/CD14	8
GO:0032720	negative regulation of tumor necrosis factor production	8/501	79/18986	0.10126582278481	3.83759064150181	4.1607000960715	0.00112369976356607	0.0149525126433653	0.0119272938893098	IRAK3/GAS6/LGALS9/ORM1/AXL/BPI/TSPO/TNFAIP3	8
GO:0042886	amide transport	19/501	328/18986	0.0579268292682927	2.19520714668225	3.59469456492835	0.00120961287317187	0.016046037434854	0.0127995748145574	ADRA2A/ABCA13/FOLR2/FOLR3/GPR27/GPER1/FFAR3/CD209/IL1RN/INHBB/AQP9/MGST1/PLTP/TRPM4/PSAP/PTPRN2/S100A8/IRS2/AQP10	19
GO:0042542	response to hydrogen peroxide	9/501	99/18986	0.0909090909090909	3.44510978043912	4.01559	0.00122126748425144	0.0161012504518794	0.0128436170365093	CYP1B1/HMOX1/HP/AREG/AXL/SDC1/TNFAIP3/FOSL1/KLF4	9
GO:0070664	negative regulation of leukocyte proliferation	9/501	99/18986	0.0909090909090909	3.44510978043912	4.01559	0.00122126748425144	0.0161012504518794	0.0128436170365093	CEBPB/VSIG4/IL4I1/CLEC4G/ARG1/LGALS9/TNFAIP3/TYROBP/PDCD1LG2	9
GO:0008360	regulation of cell shape	11/501	140/18986	0.0785714285714286	2.97755916737953	3.86632490390389	0.00123227402281223	0.0161966781347001	0.0129197376220809	WASF3/ALDOA/FN1/PARVB/HPN/ITGA7/MYO10/PALM/PLXNB3/CCL2/SEMA4A	11
GO:0043122	regulation of canonical NF-kappaB signal transduction	18/501	305/18986	0.059016393442623	2.23649749680966	3.58391	0.00130922160829514	0.0171320738632373	0.0136658824355426	IRAK3/TRIM6/ECM1/GAPDH/HMOX1/CLEC4D/LGALS1/LGALS9/LTF/NFKBIA/SHISA5/TLR7/PER1/S100A4/S100A12/TNFAIP3/TNFSF10/KLF4	18
GO:0002220	innate immune response activating cell surface receptor signaling pathway	9/501	100/18986	0.09	3.41065868263473	3.97905706835686	0.00131141282015009	0.0171320738632373	0.0136658824355426	FCN1/IFI35/LTF/NFKBIA/OAS1/TLR5/TNFAIP3/TYROBP/CD14	9
GO:0008347	glial cell migration	7/501	63/18986	0.111111111111111	4.21068973164782	4.20230969668551	0.00131873817449355	0.0171755656787069	0.0137005749101292	VCAN/APCDD1/MMP14/RRAS/CCL2/TSPO/CD9	7
GO:0036035	osteoclast development	4/501	19/18986	0.210526315789474	7.97814896522744	5.00993568734846	0.00135477913123079	0.0175386768253913	0.0139902207686071	SIGLEC15/ANXA2/LTF/TYROBP	4
GO:0098751	bone cell development	4/501	19/18986	0.210526315789474	7.97814896522744	5.00993568734846	0.00135477913123079	0.0175386768253913	0.0139902207686071	SIGLEC15/ANXA2/LTF/TYROBP	4
GO:2001236	regulation of extrinsic apoptotic signaling pathway	12/501	164/18986	0.0731707317073171	2.77289323791442	3.75392904258204	0.00139659067934985	0.0179424830126582	0.0143123281752168	IFI6/GPER1/HMGB2/HMOX1/HSPA1A/ICAM1/ATF3/G0S2/RET/TNFAIP3/TNFSF10/KLF4	12
GO:0048247	lymphocyte chemotaxis	6/501	47/18986	0.127659574468085	4.83781373423366	4.33679342534645	0.00140540846845215	0.0179424830126582	0.0143123281752168	PADI2/GAS6/CXCL10/CXCL16/CCL2/HSD3B7	6
GO:0050798	activated T cell proliferation	6/501	47/18986	0.127659574468085	4.83781373423366	4.33679342534645	0.00140540846845215	0.0179424830126582	0.0143123281752168	CLC/IGFBP2/IL18/ARG1/LGALS9/PDCD1LG2	6
GO:0034446	substrate adhesion-dependent cell spreading	9/501	101/18986	0.0891089108910891	3.37688978478686	3.94298997330128	0.00140684429391946	0.0179424830126582	0.0143123281752168	MERTK/OLFM4/DOCK1/FN1/PARVB/ITGB3/PKP2/AXL/S100A10	9
GO:1903035	negative regulation of response to wounding	9/501	101/18986	0.0891089108910891	3.37688978478686	3.94298997330128	0.00140684429391946	0.0179424830126582	0.0143123281752168	MMRN1/ALOX12/GP1BA/ANXA2/SERPINB2/PLAU/PROS1/SERPING1/CD9	9
GO:0071887	leukocyte apoptotic process	10/501	122/18986	0.0819672131147541	3.10624652334675	3.84225919890849	0.00147619473008321	0.0187712572482179	0.0149734233443819	MERTK/CLC/CTSL/PTCRA/GAS6/IRF7/LGALS9/LIPA/AXL/IRS2	10
GO:0043281	regulation of cysteine-type endopeptidase activity involved in apoptotic process	11/501	144/18986	0.0763888888888889	2.89484919050787	3.75756786501115	0.00154727264489021	0.0196170437396404	0.0156480888197715	CTSD/IFI6/GAS6/GPER1/LGALS9/MMP9/NAIP/RET/S100A8/S100A9/TNFSF10	11
GO:0032757	positive regulation of interleukin-8 production	7/501	65/18986	0.107692307692308	4.08113004759711	4.09646360741842	0.00158621244316244	0.0200515914138593	0.0159947180414243	FCN1/HSPA1A/LGALS9/TLR7/TLR5/CAMP/CD14	7
GO:0034368	protein-lipid complex remodeling	5/501	33/18986	0.151515151515152	5.7418496340652	4.48828269361016	0.0016160157786778	0.0203088766571847	0.016199948880128	CETP/MPO/PCSK6/PLTP/PLA2G7	5
GO:0034369	plasma lipoprotein particle remodeling	5/501	33/18986	0.151515151515152	5.7418496340652	4.48828269361016	0.0016160157786778	0.0203088766571847	0.016199948880128	CETP/MPO/PCSK6/PLTP/PLA2G7	5
GO:2000116	regulation of cysteine-type endopeptidase activity	12/501	167/18986	0.0718562874251497	2.72308078453871	3.68196825624866	0.00162983412587309	0.0204228194548179	0.0162908385697979	CTSD/IFI6/GAS6/GPER1/LGALS9/LTF/MMP9/NAIP/RET/S100A8/S100A9/TNFSF10	12
GO:0006518	peptide metabolic process	7/501	66/18986	0.106060606060606	4.01929474384564	4.04511943433876	0.0017348656313572	0.0216757339638757	0.0172902612035814	PGLYRP2/CPM/CTSH/GGT1/LTA4H/MGST2/ERAP2	7
GO:0001952	regulation of cell-matrix adhesion	10/501	125/18986	0.08	3.03169660678643	3.75185409152109	0.00177171560896906	0.022071981702461	0.0176063394001899	DUSP3/ITGB3/JUP/MMP14/CEACAM6/PLAU/RIN2/RRAS/S100A10/BST1	10
GO:0032602	chemokine production	9/501	105/18986	0.0857142857142857	3.24824636441403	3.80312403253543	0.00184596449020868	0.0227036251788176	0.0181101876533538	EGR1/ALOX15B/FFAR3/HMOX1/IL18/LGALS9/OAS1/TLR7/KLF4	9
GO:0032637	interleukin-8 production	9/501	105/18986	0.0857142857142857	3.24824636441403	3.80312403253543	0.00184596449020868	0.0227036251788176	0.0181101876533538	FCN1/HSPA1A/LGALS9/TLR7/BPI/TLR5/CAMP/CD14/KLF4	9
GO:0032642	regulation of chemokine production	9/501	105/18986	0.0857142857142857	3.24824636441403	3.80312403253543	0.00184596449020868	0.0227036251788176	0.0181101876533538	EGR1/ALOX15B/FFAR3/HMOX1/IL18/LGALS9/OAS1/TLR7/KLF4	9
GO:0032677	regulation of interleukin-8 production	9/501	105/18986	0.0857142857142857	3.24824636441403	3.80312403253543	0.00184596449020868	0.0227036251788176	0.0181101876533538	FCN1/HSPA1A/LGALS9/TLR7/BPI/TLR5/CAMP/CD14/KLF4	9
GO:0051873	killing by host of symbiont cells	5/501	34/18986	0.147058823529412	5.57297170365152	4.39364420398961	0.00185411178170428	0.0227036251788176	0.0181101876533538	CTSG/GAPDH/ARG1/LTF/CAMP	5
GO:0070498	interleukin-1-mediated signaling pathway	5/501	34/18986	0.147058823529412	5.57297170365152	4.39364420398961	0.00185411178170428	0.0227036251788176	0.0181101876533538	IRAK3/EGR1/IL1RN/NFKBIA/IL1R2	5
GO:0002688	regulation of leukocyte chemotaxis	10/501	126/18986	0.0793650793650794	3.00763552260558	3.72232025860066	0.00188022641455221	0.0228485060309676	0.0182257559557349	PADI2/DUSP1/GAS6/CXCL10/LGALS9/CCL2/BST1/TNFAIP6/C3AR1/PLA2G7	10
GO:0010811	positive regulation of cell-substrate adhesion	10/501	126/18986	0.0793650793650794	3.00763552260558	3.72232025860066	0.00188022641455221	0.0228485060309676	0.0182257559557349	OLFM4/DOCK1/FN1/ITGB3/JUP/CEACAM6/NID1/RIN2/RRAS/S100A10	10
GO:0031100	animal organ regeneration	7/501	67/18986	0.104477611940299	3.9593052700569	3.99477677702388	0.00189411468052445	0.0228485060309676	0.0182257559557349	CEBPB/ADM/FLT3/GAS6/ANXA3/AXL/TYMS	7
GO:0070613	regulation of protein processing	7/501	67/18986	0.104477611940299	3.9593052700569	3.99477677702388	0.00189411468052445	0.0228485060309676	0.0182257559557349	ANXA2/HPN/MMP14/PLAU/S100A10/CLEC3B/IL1R2	7
GO:0002246	wound healing involved in inflammatory response	3/501	10/18986	0.3	11.3688622754491	5.3993714569765	0.00190847223478766	0.0228485060309676	0.0182257559557349	HMOX1/PPARG/TIMP1	3
GO:0002536	respiratory burst involved in inflammatory response	3/501	10/18986	0.3	11.3688622754491	5.3993714569765	0.00190847223478766	0.0228485060309676	0.0182257559557349	GRN/LIPA/S100A9	3
GO:0031666	positive regulation of lipopolysaccharide-mediated signaling pathway	3/501	10/18986	0.3	11.3688622754491	5.3993714569765	0.00190847223478766	0.0228485060309676	0.0182257559557349	SASH1/CD14/LY86	3
GO:0035457	cellular response to interferon-alpha	3/501	10/18986	0.3	11.3688622754491	5.3993714569765	0.00190847223478766	0.0228485060309676	0.0182257559557349	GAS6/OAS1/AXL	3
GO:0007193	adenylate cyclase-inhibiting G protein-coupled receptor signaling pathway	8/501	86/18986	0.0930232558139535	3.52522861254236	3.86396746793172	0.00194768760628887	0.0232532259217488	0.0185485922037511	ADCY6/ADRA2A/FFAR3/ITGB3/PALM/PSAP/RGS1/MARCO	8
GO:0019370	leukotriene biosynthetic process	4/501	21/18986	0.19047619047619	7.2183252542534	4.69376232218247	0.00200638922843773	0.0237966751140426	0.0189820897960953	ALOX5AP/GGT1/LTA4H/MGST2	4
GO:0035821	modulation of process of another organism	4/501	21/18986	0.19047619047619	7.2183252542534	4.69376232218247	0.00200638922843773	0.0237966751140426	0.0189820897960953	ARG1/S100A9/SLPI/CAMP	4
GO:0002768	immune response-regulating cell surface receptor signaling pathway	20/501	369/18986	0.0542005420054201	2.05399499104771	3.36597833931087	0.00200981690702593	0.0237966751140426	0.0189820897960953	DUSP3/FCER1G/FCGR1A/FCN1/FPR1/CLEC4D/IFI35/ITGAM/LIPA/LTF/NFKBIA/OAS1/PLSCR1/NECTIN2/BMX/TLR5/TNFAIP3/C3AR1/TYROBP/CD14	20
GO:0060760	positive regulation of response to cytokine stimulus	7/501	68/18986	0.102941176470588	3.90108019255606	3.94539977864149	0.00206446036473188	0.0243097278016921	0.0193913407582747	AGPAT2/TRIM6/GAS6/HSPA1A/IRF7/MMP8/AXL	7
GO:1905953	negative regulation of lipid localization	7/501	68/18986	0.102941176470588	3.90108019255606	3.94539977864149	0.00206446036473188	0.0243097278016921	0.0193913407582747	CES1/EGF/ITGB3/NFKBIA/PPARG/TSPO/IRS2	7
GO:0031646	positive regulation of nervous system process	5/501	35/18986	0.142857142857143	5.41374394069005	4.30268474678283	0.00211689177727753	0.0247912829938388	0.0197754668538446	WASF3/EGR2/GBA1/NTSR1/CST7	5
GO:0034367	protein-containing complex remodeling	5/501	35/18986	0.142857142857143	5.41374394069005	4.30268474678283	0.00211689177727753	0.0247912829938388	0.0197754668538446	CETP/MPO/PCSK6/PLTP/PLA2G7	5
GO:0043269	regulation of monoatomic ion transport	24/501	480/18986	0.05	1.89481037924152	3.26896137395615	0.00221360812689143	0.0258534992646179	0.0206227736535623	ADRA2A/EGF/EPHB2/FGF13/STAC3/CRACR2B/GPER1/GRIN2D/HSPA2/LILRA5/CXCL10/ITGB3/KCNE1/MAOB/CXCL9/MMP9/NTSR1/PER1/PKP2/SCN1B/CCL2/SLC6A4/TSPO/CD63	24
GO:0008637	apoptotic mitochondrial changes	9/501	108/18986	0.0833333333333333	3.15801729873586	3.70256971706525	0.00224222148912427	0.0261167153394474	0.0208327353874704	CLU/IFI6/GPER1/HSPA1A/IFI27/MMP9/BCL2A1/ZNF205/TNFSF10	9
GO:0071347	cellular response to interleukin-1	8/501	88/18986	0.0909090909090909	3.44510978043912	3.78482856519316	0.00225421129804371	0.0261305045111306	0.0208437347095962	IRAK3/EGR1/IL1RN/INHBB/NFKBIA/CCL2/IL1R2/CAMP	8
GO:0001909	leukocyte mediated cytotoxicity	11/501	151/18986	0.0728476821192053	2.76065088366314	3.57596571765914	0.00225556472164482	0.0261305045111306	0.0208437347095962	CTSG/CTSH/FCGR1A/ICAM1/IL18/ITGAM/ARG1/LAG3/LGALS9/NECTIN2/TYROBP	11
GO:0071356	cellular response to tumor necrosis factor	14/501	221/18986	0.0633484162895928	2.40066473388066	3.44802560912309	0.00229278929557519	0.0264589536541429	0.0211057314421747	CYP1B1/FOS/GAS6/GBA1/GPER1/HSPA1A/MMP8/NAIP/NFKBIA/CCL2/TNFAIP3/VCAM1/CAMP/CCDC3	14
GO:0071375	cellular response to peptide hormone stimulus	18/501	321/18986	0.0560747663551402	2.12502098606525	3.34667530525388	0.00229622841158569	0.0264589536541429	0.0211057314421747	ADCY6/CTSD/CYP1B1/FOS/GPER1/FFAR3/GRB10/NR4A1/INHBB/ITGB3/PKM/PPARG/AGTRAP/RAB13/ECHDC3/SOCS1/IRS2/SOCS3	18
GO:0002761	regulation of myeloid leukocyte differentiation	10/501	130/18986	0.0769230769230769	2.9150928911408	3.60704177207108	0.00236920282519035	0.0271234055587284	0.0216357502644507	TRIB1/CEBPB/FOS/IRF7/LTF/KLF10/TNFAIP6/C1QC/TYROBP/MAFB	10
GO:0002706	regulation of lymphocyte mediated immunity	13/501	198/18986	0.0656565656565657	2.48813484142825	3.46536544463773	0.00237748662394278	0.0271234055587284	0.0216357502644507	CLC/FCGR1A/IL4I1/CLEC4G/IL18/ARG1/LAG3/LGALS9/CALHM6/TRPM4/NECTIN2/TNFSF13/RSAD2	13
GO:0006968	cellular defense response	6/501	52/18986	0.115384615384615	4.37263933671119	4.00926555404152	0.00238544609148426	0.0271234055587284	0.0216357502644507	CD300C/LGALS3BP/LSP1/CXCL9/TYROBP/FOSL1	6
GO:0010043	response to zinc ion	6/501	52/18986	0.115384615384615	4.37263933671119	4.00926555404152	0.00238544609148426	0.0271234055587284	0.0216357502644507	LTA4H/MT1E/MT2A/S100A8/TSPO/VCAM1	6
GO:0035987	endodermal cell differentiation	6/501	52/18986	0.115384615384615	4.37263933671119	4.00926555404152	0.00238544609148426	0.0271234055587284	0.0216357502644507	FN1/ITGA7/LAMB3/MMP8/MMP9/MMP14	6
GO:0032816	positive regulation of natural killer cell activation	4/501	22/18986	0.181818181818182	6.89021956087824	4.55084754715615	0.00240165861308363	0.0271640229448249	0.0216681498692892	GAS6/IL18/AXL/TYROBP	4
GO:0034104	negative regulation of tissue remodeling	4/501	22/18986	0.181818181818182	6.89021956087824	4.55084754715615	0.00240165861308363	0.0271640229448249	0.0216681498692892	CST3/TMEM119/PPARG/TNFAIP3	4
GO:0043123	positive regulation of canonical NF-kappaB signal transduction	14/501	223/18986	0.062780269058296	2.37913410846468	3.41053277903458	0.00249004450335083	0.0280897933737582	0.0224066167907547	IRAK3/TRIM6/ECM1/GAPDH/HMOX1/CLEC4D/LGALS1/LGALS9/LTF/SHISA5/TLR7/S100A4/S100A12/TNFSF10	14
GO:0019372	lipoxygenase pathway	3/501	11/18986	0.272727272727273	10.3353293413174	5.0985834339447	0.00257299303789432	0.0287239586412203	0.0229124766217958	ALOX12/ALOX5AP/ALOX15B	3
GO:0034154	toll-like receptor 7 signaling pathway	3/501	11/18986	0.272727272727273	10.3353293413174	5.0985834339447	0.00257299303789432	0.0287239586412203	0.0229124766217958	TREML4/TLR7/RSAD2	3
GO:0071635	negative regulation of transforming growth factor beta production	3/501	11/18986	0.272727272727273	10.3353293413174	5.0985834339447	0.00257299303789432	0.0287239586412203	0.0229124766217958	FN1/LAPTM4B/TYROBP	3
GO:2001204	regulation of osteoclast development	3/501	11/18986	0.272727272727273	10.3353293413174	5.0985834339447	0.00257299303789432	0.0287239586412203	0.0229124766217958	SIGLEC15/LTF/TYROBP	3
GO:0050672	negative regulation of lymphocyte proliferation	8/501	90/18986	0.0888888888888889	3.36855178531825	3.70794800218684	0.00259736785993133	0.0288462197984105	0.0230100016858326	CEBPB/VSIG4/IL4I1/CLEC4G/ARG1/LGALS9/TYROBP/PDCD1LG2	8
GO:0061515	myeloid cell development	8/501	90/18986	0.0888888888888889	3.36855178531825	3.70794800218684	0.00259736785993133	0.0288462197984105	0.0230100016858326	CEBPB/ZNF385A/GP1BA/GP9/SIGLEC15/ANXA2/LTF/TYROBP	8
GO:0048511	rhythmic process	17/501	299/18986	0.0568561872909699	2.15463387606059	3.31302362477056	0.00260414655346555	0.0288469636257602	0.0230105950207198	CAVIN3/GRIN3A/CYP1B1/EGR1/EGR3/EREG/NFIL3/PER1/PPARG/AXL/RETN/PTGDS/PTX3/SLC6A4/KLF10/TNFAIP6/TYMS	17
GO:0006869	lipid transport	23/501	459/18986	0.0501089324618736	1.89893850642941	3.20958005277597	0.00263797490425333	0.029053054013986	0.0231749888377831	CES1/CETP/RBP7/CLU/ABCA13/EGF/GM2A/ANXA2/AQP9/ITGB3/LIPA/MSR1/NFKBIA/NTSR1/PLSCR1/PLTP/PPARG/PSAP/RETN/TSPO/APOL4/IRS2/PTGES	23
GO:0007188	adenylate cyclase-modulating G protein-coupled receptor signaling pathway	16/501	274/18986	0.0583941605839416	2.21291723123097	3.32936016577796	0.00264206515209008	0.029053054013986	0.0231749888377831	ADCY6/ADM/ADRA2A/GPBAR1/FPR1/GNA15/GPER1/FFAR3/CXCL10/ITGB3/CXCL9/PALM/PRKAR1B/PSAP/RGS1/MARCO	16
GO:0032635	interleukin-6 production	12/501	177/18986	0.0677966101694915	2.56923441253087	3.45307522556549	0.00264978994264367	0.029053054013986	0.0231749888377831	CEBPB/IRAK3/EREG/GAS6/GBA1/LILRA5/LGALS9/ORM1/TLR7/BPI/TNFAIP3/TYROBP	12
GO:0032675	regulation of interleukin-6 production	12/501	177/18986	0.0677966101694915	2.56923441253087	3.45307522556549	0.00264978994264367	0.029053054013986	0.0231749888377831	CEBPB/IRAK3/EREG/GAS6/GBA1/LILRA5/LGALS9/ORM1/TLR7/BPI/TNFAIP3/TYROBP	12
GO:0034110	regulation of homotypic cell-cell adhesion	5/501	37/18986	0.135135135135135	5.12110913308518	4.13081994996751	0.0027223433959113	0.0297726002942157	0.0237489552443635	CTSG/MMRN1/ALOX12/EMILIN2/CD9	5
GO:0050678	regulation of epithelial cell proliferation	21/501	406/18986	0.0517241379310345	1.96014866818088	3.21953449065297	0.0027476315747301	0.0299728946908374	0.0239087257250759	CDKN1C/LRG1/GPBAR1/ECM1/EGF/EGR3/EREG/GRN/HMGB2/HMOX1/NR4A1/HPN/ITGB3/AREG/EGFL7/PLXNB3/PPARG/CCL2/SPARC/TNFAIP3/IRS2	21
GO:0002753	cytoplasmic pattern recognition receptor signaling pathway	12/501	178/18986	0.0674157303370786	2.55480051133688	3.4310559814143	0.00277535433471301	0.0301631882558817	0.0240605187601104	SMPDL3A/TREX1/TREML4/HSPA1A/IRF7/NFKBIA/OAS1/TLR7/TNFAIP3/DHX58/OASL/RSAD2	12
GO:0014902	myotube differentiation	10/501	133/18986	0.075187969924812	2.84933891615266	3.52343717099024	0.00279903698314995	0.0301631882558817	0.0240605187601104	BHLHA15/DOCK1/STAC3/EHD2/TMEM119/CXCL10/CXCL9/MMP14/PLPP7/CD9	10
GO:0046632	alpha-beta T cell differentiation	10/501	133/18986	0.075187969924812	2.84933891615266	3.52343717099024	0.00279903698314995	0.0301631882558817	0.0240605187601104	CTSL/IL27/IL18/JUNB/LGALS1/LGALS9/SEMA4A/SOCS1/SOCS3/RSAD2	10
GO:0007249	canonical NF-kappaB signal transduction	18/501	327/18986	0.055045871559633	2.08602977531176	3.26126329458205	0.00280016568499227	0.0301631882558817	0.0240605187601104	IRAK3/TRIM6/ECM1/GAPDH/HMOX1/CLEC4D/LGALS1/LGALS9/LTF/NFKBIA/SHISA5/TLR7/PER1/S100A4/S100A12/TNFAIP3/TNFSF10/KLF4	18
GO:0097193	intrinsic apoptotic signaling pathway	18/501	327/18986	0.055045871559633	2.08602977531176	3.26126329458205	0.00280016568499227	0.0301631882558817	0.0240605187601104	CEBPB/CLU/CYP1B1/PHLDA3/PPP1R15A/IFI6/ZNF385A/HSPA1A/IFI27/MMP9/SHISA5/SEPTIN4/DDIT4/BCL2A1/S100A8/S100A9/FZD1/VNN1	18
GO:0002689	negative regulation of leukocyte chemotaxis	4/501	23/18986	0.173913043478261	6.5906447973618	4.41658641082271	0.0028473442722762	0.0304425016971221	0.0242833210128399	PADI2/DUSP1/CCL2/TNFAIP6	4
GO:0010888	negative regulation of lipid storage	4/501	23/18986	0.173913043478261	6.5906447973618	4.41658641082271	0.0028473442722762	0.0304425016971221	0.0242833210128399	CES1/ITGB3/NFKBIA/PPARG	4
GO:0038128	ERBB2 signaling pathway	4/501	23/18986	0.173913043478261	6.5906447973618	4.41658641082271	0.0028473442722762	0.0304425016971221	0.0242833210128399	HBEGF/EGF/EREG/AREG	4
GO:0048002	antigen processing and presentation of peptide antigen	7/501	72/18986	0.0972222222222222	3.68435351519184	3.75689192327108	0.00286713034560562	0.0305022926371608	0.0243310149443395	IFI30/CTSD/CTSL/FCER1G/FCGR1A/CD209/ERAP2	7
GO:0140895	cell surface toll-like receptor signaling pathway	7/501	72/18986	0.0972222222222222	3.68435351519184	3.75689192327108	0.00286713034560562	0.0305022926371608	0.0243310149443395	IFI35/LTF/NFKBIA/OAS1/TLR5/TNFAIP3/CD14	7
GO:0002548	monocyte chemotaxis	6/501	54/18986	0.111111111111111	4.21068973164782	3.88965790923277	0.00289539569608502	0.0306512578861414	0.0244498412811742	CTSG/DUSP1/CXCL10/S100A12/CCL2/PLA2G7	6
GO:0010874	regulation of cholesterol efflux	6/501	54/18986	0.111111111111111	4.21068973164782	3.88965790923277	0.00289539569608502	0.0306512578861414	0.0244498412811742	CES1/CETP/EGF/NFKBIA/PLTP/PPARG	6
GO:0008037	cell recognition	11/501	156/18986	0.0705128205128205	2.67216848354573	3.45248347963561	0.00290700980755578	0.0306985949702082	0.0244876010428273	VCAN/EPHB2/FCGR1A/FCN1/ALDOA/FOLR2/FOLR3/CD209/CFP/PTX3/CD9	11
GO:0002285	lymphocyte activation involved in immune response	14/501	227/18986	0.0616740088105727	2.33721104047412	3.33674083857374	0.00292660949988461	0.0308298226237844	0.0245922784858725	PGLYRP2/FCER1G/IL27/ICAM1/CLEC4D/IL18/JUNB/LGALS1/LGALS9/SEMA4A/TYROBP/TNFSF13/PGLYRP1/SOCS3	14
GO:0032945	negative regulation of mononuclear cell proliferation	8/501	92/18986	0.0869565217391304	3.2953223986809	3.63320655531032	0.00298006237049766	0.0313161566464522	0.0249802165505363	CEBPB/VSIG4/IL4I1/CLEC4G/ARG1/LGALS9/TYROBP/PDCD1LG2	8
GO:0016052	carbohydrate catabolic process	12/501	180/18986	0.0666666666666667	2.52641383898869	3.38746461810292	0.00304098911321023	0.0318784663623844	0.0254287587720815	CHIT1/TREX1/ALDOA/GAPDH/GM2A/HK3/LIPA/PGD/PKM/DDIT4/PYGL/TKTL1	12
GO:0034767	positive regulation of monoatomic ion transmembrane transport	11/501	157/18986	0.0700636942675159	2.65514830212187	3.42836890599513	0.00305387482935485	0.0319356545415259	0.0254743765378634	EPHB2/FGF13/STAC3/GPER1/HSPA2/CXCL10/KCNE1/CXCL9/NTSR1/SCN1B/CCL2	11
GO:0071404	cellular response to low-density lipoprotein particle stimulus	5/501	38/18986	0.131578947368421	4.98634310326715	4.04947966142621	0.00306795066153939	0.0320049804448939	0.0255296763020792	CES1/FCER1G/PPARG/CD9/CD68	5
GO:0030336	negative regulation of cell migration	20/501	383/18986	0.0522193211488251	1.9789142341948	3.18615554423119	0.00307991490351494	0.0320363170716758	0.0255546728472112	TRIB1/PADI2/ADORA3/CYP1B1/DUSP1/DUSP3/ALOX15B/HMOX1/JUP/PLXNB3/PPARG/TMIGD3/SRGAP1/RRAS/CCL2/TIMP1/TNFAIP6/EMILIN2/IFITM1/KLF4	20
GO:0042698	ovulation cycle	7/501	73/18986	0.0958904109589041	3.63388291909332	3.71186455782172	0.00310076963746327	0.0320363170716758	0.0255546728472112	CYP1B1/EGR1/EREG/AXL/RETN/PTX3/TNFAIP6	7
GO:0045670	regulation of osteoclast differentiation	7/501	73/18986	0.0958904109589041	3.63388291909332	3.71186455782172	0.00310076963746327	0.0320363170716758	0.0255546728472112	CEBPB/FOS/LTF/KLF10/TNFAIP6/TYROBP/MAFB	7
GO:1903317	regulation of protein maturation	7/501	73/18986	0.0958904109589041	3.63388291909332	3.71186455782172	0.00310076963746327	0.0320363170716758	0.0255546728472112	ANXA2/HPN/MMP14/PLAU/S100A10/CLEC3B/IL1R2	7
GO:0010883	regulation of lipid storage	6/501	55/18986	0.109090909090909	4.13413173652695	3.83200661737912	0.00317897018070534	0.0325378857421227	0.0259547632588214	PLIN3/CES1/ITGB3/MSR1/NFKBIA/PPARG	6
GO:0042743	hydrogen peroxide metabolic process	6/501	55/18986	0.109090909090909	4.13413173652695	3.83200661737912	0.00317897018070534	0.0325378857421227	0.0259547632588214	CYBB/HBD/HP/MAOB/MPO/ZNF205	6
GO:0042391	regulation of membrane potential	23/501	466/18986	0.0493562231759657	1.87041367907961	3.13193406856914	0.0031811913699831	0.0325378857421227	0.0259547632588214	CHRNA2/CHRNE/GRIN3A/SLC29A1/FGF13/IFI6/GBA1/GLRX/GNA15/GPER1/GRIN2D/JUP/KCNE1/KCNMA1/LIPA/LTF/NTSR1/PKP2/TRPM4/PRKAR1B/SCN1B/SLC6A4/TSPO	23
GO:0033273	response to vitamin	8/501	93/18986	0.0860215053763441	3.25988882450153	3.59660316988921	0.00318716842657833	0.0325378857421227	0.0259547632588214	F5/FOLR2/ALPL/GAS6/CXCL10/LIPA/TSPO/TYMS	8
GO:0070098	chemokine-mediated signaling pathway	8/501	93/18986	0.0860215053763441	3.25988882450153	3.59660316988921	0.00318716842657833	0.0325378857421227	0.0259547632588214	PADI2/CXCL2/CXCL10/CCL4L1/CXCL9/PPBP/CCL2/CCL3L1	8
GO:0038127	ERBB signaling pathway	10/501	136/18986	0.0735294117647059	2.78648585182576	3.44213416760171	0.00328903685835795	0.0331603426511477	0.0264512835871734	ADRA2A/HBEGF/DUSP3/EGF/EREG/IFI6/GPER1/AREG/MMP9/RALB	10
GO:0002440	production of molecular mediator of immune response	14/501	230/18986	0.0608695652173913	2.30672567907663	3.28240879708717	0.00329368996418025	0.0331603426511477	0.0264512835871734	IRAK3/TREX1/CLC/TRIM6/EPHB2/FFAR3/IL18/ARG1/CALHM6/TLR7/TRPM4/AXL/TNFSF13/RSAD2	14
GO:0060339	negative regulation of type I interferon-mediated signaling pathway	4/501	24/18986	0.166666666666667	6.31603459747172	4.29008389045087	0.00334644969283452	0.0331603426511477	0.0264512835871734	USP18/TREX1/OAS1/ISG15	4
GO:0030514	negative regulation of BMP signaling pathway	7/501	74/18986	0.0945945945945946	3.58477639315963	3.6676217967415	0.00334868278771767	0.0331603426511477	0.0264512835871734	TOB1/RBPMS2/PPARG/HTRA1/GREM2/TNFAIP6/FZD1	7
GO:0033344	cholesterol efflux	7/501	74/18986	0.0945945945945946	3.58477639315963	3.6676217967415	0.00334868278771767	0.0331603426511477	0.0264512835871734	CES1/CETP/EGF/LIPA/NFKBIA/PLTP/PPARG	7
GO:0042130	negative regulation of T cell proliferation	7/501	74/18986	0.0945945945945946	3.58477639315963	3.6676217967415	0.00334868278771767	0.0331603426511477	0.0264512835871734	CEBPB/VSIG4/IL4I1/CLEC4G/ARG1/LGALS9/PDCD1LG2	7
GO:0001547	antral ovarian follicle growth	3/501	12/18986	0.25	9.47405189620759	4.83411224765752	0.00336386910095402	0.0331603426511477	0.0264512835871734	EREG/PTX3/TNFAIP6	3
GO:0022605	mammalian oogenesis stage	3/501	12/18986	0.25	9.47405189620759	4.83411224765752	0.00336386910095402	0.0331603426511477	0.0264512835871734	EREG/PTX3/TNFAIP6	3
GO:0043312	neutrophil degranulation	3/501	12/18986	0.25	9.47405189620759	4.83411224765752	0.00336386910095402	0.0331603426511477	0.0264512835871734	ANXA3/ITGAM/CD177	3
GO:0097048	dendritic cell apoptotic process	3/501	12/18986	0.25	9.47405189620759	4.83411224765752	0.00336386910095402	0.0331603426511477	0.0264512835871734	GAS6/LGALS9/AXL	3
GO:0097067	cellular response to thyroid hormone stimulus	3/501	12/18986	0.25	9.47405189620759	4.83411224765752	0.00336386910095402	0.0331603426511477	0.0264512835871734	CTSH/CTSL/INHBB	3
GO:0098911	regulation of ventricular cardiac muscle cell action potential	3/501	12/18986	0.25	9.47405189620759	4.83411224765752	0.00336386910095402	0.0331603426511477	0.0264512835871734	JUP/PKP2/TRPM4	3
GO:1905671	regulation of lysosome organization	3/501	12/18986	0.25	9.47405189620759	4.83411224765752	0.00336386910095402	0.0331603426511477	0.0264512835871734	TREX1/GRN/LAPTM4B	3
GO:2000668	regulation of dendritic cell apoptotic process	3/501	12/18986	0.25	9.47405189620759	4.83411224765752	0.00336386910095402	0.0331603426511477	0.0264512835871734	GAS6/LGALS9/AXL	3
GO:2001214	positive regulation of vasculogenesis	3/501	12/18986	0.25	9.47405189620759	4.83411224765752	0.00336386910095402	0.0331603426511477	0.0264512835871734	ADM/RIN2/RRAS	3
GO:0010721	negative regulation of cell development	16/501	281/18986	0.0569395017793594	2.15779117920742	3.21898517397127	0.00338544884555566	0.0332967028334055	0.0265600551366368	TRIB1/PGLYRP2/EPHB2/FGF13/DAAM2/CLEC4G/LAG3/LGALS1/LTF/TMEM176A/TSPO/TNFAIP6/C1QC/SOCS1/PGLYRP1/MAFB	16
GO:0002446	neutrophil mediated immunity	5/501	39/18986	0.128205128205128	4.85848815190133	3.97094327487458	0.00344410633229781	0.0336378463950407	0.0268321779306526	CTSG/ANXA3/ITGAM/ARG1/CD177	5
GO:0009595	detection of biotic stimulus	5/501	39/18986	0.128205128205128	4.85848815190133	3.97094327487458	0.00344410633229781	0.0336378463950407	0.0268321779306526	PGLYRP2/NR4A1/NAIP/TSPO/PGLYRP1	5
GO:0055094	response to lipoprotein particle	5/501	39/18986	0.128205128205128	4.85848815190133	3.97094327487458	0.00344410633229781	0.0336378463950407	0.0268321779306526	CES1/FCER1G/PPARG/CD9/CD68	5
GO:0045621	positive regulation of lymphocyte differentiation	10/501	137/18986	0.072992700729927	2.76614653903871	3.41552365261131	0.00346672583786186	0.0336378463950407	0.0268321779306526	EGR3/IL4I1/GAS6/IL18/LGALS9/MMP14/AXL/SMARCD3/SOCS1/VNN1	10
GO:0071248	cellular response to metal ion	12/501	183/18986	0.0655737704918033	2.4849972186774	3.32316609523053	0.0034777272291763	0.0336378463950407	0.0268321779306526	CYBB/FOS/FOSB/ALOX5AP/SLC25A24/HMOX1/INHBB/JUNB/MT1E/MT2A/TSPO/HESX1	12
GO:0001954	positive regulation of cell-matrix adhesion	6/501	56/18986	0.107142857142857	4.06030795551754	3.77570690364716	0.00348274584592673	0.0336378463950407	0.0268321779306526	ITGB3/JUP/CEACAM6/RIN2/RRAS/S100A10	6
GO:1902895	positive regulation of miRNA transcription	6/501	56/18986	0.107142857142857	4.06030795551754	3.77570690364716	0.00348274584592673	0.0336378463950407	0.0268321779306526	EGR1/FOS/NOTCH3/PPARG/FOSL1/KLF4	6
GO:1904645	response to amyloid-beta	6/501	56/18986	0.107142857142857	4.06030795551754	3.77570690364716	0.00348274584592673	0.0336378463950407	0.0268321779306526	EPHB2/ICAM1/MMP9/TYROBP/VCAM1/CACNA1A	6
GO:0002444	myeloid leukocyte mediated immunity	9/501	116/18986	0.0775862068965517	2.94022300227132	3.45071530265468	0.00363562563561279	0.0349573131585319	0.0278846878492661	CTSG/FCGR1A/ANXA3/ITGAM/ARG1/LGALS9/CD177/PTGDS/TYROBP	9
GO:0070555	response to interleukin-1	9/501	116/18986	0.0775862068965517	2.94022300227132	3.45071530265468	0.00363562563561279	0.0349573131585319	0.0278846878492661	IRAK3/EGR1/IL1RN/INHBB/LGALS9/NFKBIA/CCL2/IL1R2/CAMP	9
GO:0002429	immune response-activating cell surface receptor signaling pathway	18/501	336/18986	0.0535714285714286	2.03015397775877	3.13651089659392	0.00372684330106101	0.0357544029195541	0.0285205090027155	DUSP3/FCER1G/FCN1/FPR1/IFI35/ITGAM/LIPA/LTF/NFKBIA/OAS1/PLSCR1/NECTIN2/BMX/TLR5/TNFAIP3/C3AR1/TYROBP/CD14	18
GO:0051090	regulation of DNA-binding transcription factor activity	19/501	363/18986	0.0523415977961433	1.98354805540434	3.11485985273528	0.00376826991436425	0.0360713231446271	0.0287733093683844	TRIB1/IRAK3/CLU/ADORA3/CYP1B1/ANXA3/HSPA1A/ID1/IL18/JUP/LGALS9/LTF/NFKBIA/TMIGD3/S100A8/S100A9/S100A12/TNFAIP3/FZD1	19
GO:0006816	calcium ion transport	22/501	445/18986	0.049438202247191	1.87352037498038	3.0697351291368	0.00379511194329122	0.0362057172999871	0.0288805126609826	GRIN3A/ADRA2A/BHLHA15/EGF/STAC3/GAS6/GP1BA/GP9/CRACR2B/GPER1/GRIN2D/HSPA2/LILRA5/CXCL10/ITGB3/CXCL9/NTSR1/TRPM4/SLC24A3/CCL2/TSPO/CACNA1A	22
GO:0002886	regulation of myeloid leukocyte mediated immunity	6/501	57/18986	0.105263157894737	3.98907448261372	3.72070095278514	0.00380758125165058	0.0362057172999871	0.0288805126609826	FCGR1A/ITGAM/ARG1/LGALS9/CD177/TYROBP	6
GO:2000107	negative regulation of leukocyte apoptotic process	6/501	57/18986	0.105263157894737	3.98907448261372	3.72070095278514	0.00380758125165058	0.0362057172999871	0.0288805126609826	MERTK/PTCRA/GAS6/IRF7/AXL/IRS2	6
GO:0002369	T cell cytokine production	5/501	40/18986	0.125	4.73702594810379	3.89503871552313	0.00385227872742313	0.036309416601896	0.0289632313370663	CLC/IL18/ARG1/TRPM4/RSAD2	5
GO:0002724	regulation of T cell cytokine production	5/501	40/18986	0.125	4.73702594810379	3.89503871552313	0.00385227872742313	0.036309416601896	0.0289632313370663	CLC/IL18/ARG1/TRPM4/RSAD2	5
GO:0045730	respiratory burst	5/501	40/18986	0.125	4.73702594810379	3.89503871552313	0.00385227872742313	0.036309416601896	0.0289632313370663	CYBB/GRN/LIPA/MPO/S100A9	5
GO:0086091	regulation of heart rate by cardiac conduction	5/501	40/18986	0.125	4.73702594810379	3.89503871552313	0.00385227872742313	0.036309416601896	0.0289632313370663	JUP/KCNE1/PKP2/TRPM4/SCN1B	5
GO:0050730	regulation of peptidyl-tyrosine phosphorylation	11/501	162/18986	0.0679012345679012	2.57319928045144	3.31054675258934	0.00388024915195303	0.0364930215647574	0.0291096890197191	HBEGF/EGF/FLT3/LILRA5/IL18/ITGB3/AREG/OSM/SAMSN1/BST1/SOCS1	11
GO:0010878	cholesterol storage	4/501	25/18986	0.16	6.06339321357285	4.17057059267363	0.00390190536150174	0.036616570401167	0.0292082412374423	CES1/LIPA/MSR1/PPARG	4
GO:0044703	multi-organism reproductive process	13/501	210/18986	0.0619047619047619	2.34595570763235	3.22889047426101	0.00394032301184091	0.0368965322546672	0.0294315607145186	ADM/ADRA2A/FOS/FOSB/IGFBP2/ITGB3/JUNB/LGALS9/MMP9/STOX2/SLC6A4/TIMP1/FOSL1	13
GO:0034728	nucleosome organization	10/501	140/18986	0.0714285714285714	2.70687197034502	3.33710450517911	0.00404591872152045	0.0378029536197715	0.0301545933089064	H3C14/H1-4/H1-5/HMGB2/H3C15/SMARCD3/H2BC21/H3C3/H3C8/H3C2	10
GO:0010631	epithelial cell migration	8/501	97/18986	0.0824742268041237	3.12546041936745	3.45500628655464	0.00412961369700136	0.0383162041042697	0.0305640020493268	LRG1/CTSH/DOCK1/HBEGF/SASH1/DAAM2/MMP9/IRS2	8
GO:0051899	membrane depolarization	8/501	97/18986	0.0824742268041237	3.12546041936745	3.45500628655464	0.00412961369700136	0.0383162041042697	0.0305640020493268	CHRNA2/CHRNE/IFI6/NTSR1/TRPM4/SCN1B/SLC6A4/TSPO	8
GO:0097191	extrinsic apoptotic signaling pathway	14/501	236/18986	0.0593220338983051	2.24808011096451	3.17623234555057	0.00414100063527879	0.0383162041042697	0.0305640020493268	IFI6/GPER1/HMGB2/HMOX1/HSPA1A/ICAM1/IFI27/ATF3/G0S2/BCL2A1/RET/TNFAIP3/TNFSF10/KLF4	14
GO:0001541	ovarian follicle development	6/501	58/18986	0.103448275862069	3.92029733636176	3.66693440852574	0.00415433948640988	0.0383162041042697	0.0305640020493268	CEBPB/EREG/INHBB/MMP14/PTX3/TNFAIP6	6
GO:0019369	arachidonate metabolic process	6/501	58/18986	0.103448275862069	3.92029733636176	3.66693440852574	0.00415433948640988	0.0383162041042697	0.0305640020493268	MGLL/CYP1B1/ALOX12/ALOX15B/CYP2S1/PTGDS	6
GO:0061756	leukocyte adhesion to vascular endothelial cell	6/501	58/18986	0.103448275862069	3.92029733636176	3.66693440852574	0.00415433948640988	0.0383162041042697	0.0305640020493268	LRG1/GP1BA/SELL/SELP/VCAM1/KLF4	6
GO:0045669	positive regulation of osteoblast differentiation	7/501	77/18986	0.0909090909090909	3.44510978043912	3.53935301005276	0.00418362951505132	0.0385037251727849	0.0307135835242244	CEBPB/CEBPD/TMEM119/LRP3/LTF/FZD1/IFITM1	7
GO:0010572	positive regulation of platelet activation	3/501	13/18986	0.230769230769231	8.74527867342239	4.59891261167629	0.00428801115688894	0.0386903840714366	0.0308624772649872	GP1BA/GP9/SELP	3
GO:0014061	regulation of norepinephrine secretion	3/501	13/18986	0.230769230769231	8.74527867342239	4.59891261167629	0.00428801115688894	0.0386903840714366	0.0308624772649872	ADORA3/ADRA2A/FFAR3	3
GO:0033690	positive regulation of osteoblast proliferation	3/501	13/18986	0.230769230769231	8.74527867342239	4.59891261167629	0.00428801115688894	0.0386903840714366	0.0308624772649872	TMEM119/ITGB3/LTF	3
GO:0034145	positive regulation of toll-like receptor 4 signaling pathway	3/501	13/18986	0.230769230769231	8.74527867342239	4.59891261167629	0.00428801115688894	0.0386903840714366	0.0308624772649872	IFI35/LTF/CD14	3
GO:0060670	branching involved in labyrinthine layer morphogenesis	3/501	13/18986	0.230769230769231	8.74527867342239	4.59891261167629	0.00428801115688894	0.0386903840714366	0.0308624772649872	ADM/ST14/SOCS3	3
GO:1901731	positive regulation of platelet aggregation	3/501	13/18986	0.230769230769231	8.74527867342239	4.59891261167629	0.00428801115688894	0.0386903840714366	0.0308624772649872	CTSG/MMRN1/EMILIN2	3
GO:2001198	regulation of dendritic cell differentiation	3/501	13/18986	0.230769230769231	8.74527867342239	4.59891261167629	0.00428801115688894	0.0386903840714366	0.0308624772649872	CEBPB/LGALS9/TMEM176A	3
GO:0002478	antigen processing and presentation of exogenous peptide antigen	5/501	41/18986	0.121951219512195	4.62148872985736	3.82160853120048	0.00429393047977554	0.0386903840714366	0.0308624772649872	IFI30/CTSD/CTSL/FCER1G/FCGR1A	5
GO:0097242	amyloid-beta clearance	5/501	41/18986	0.121951219512195	4.62148872985736	3.82160853120048	0.00429393047977554	0.0386903840714366	0.0308624772649872	CLU/ITGAM/MSR1/TYROBP/MARCO	5
GO:0150077	regulation of neuroinflammatory response	5/501	41/18986	0.121951219512195	4.62148872985736	3.82160853120048	0.00429393047977554	0.0386903840714366	0.0308624772649872	GRN/IL18/MMP8/MMP9/CST7	5
GO:0042327	positive regulation of phosphorylation	23/501	479/18986	0.0480167014613779	1.8196508861192	2.99118375262402	0.00444108300205959	0.0399325831440421	0.0318533524283376	TRIM6/ADRA2A/HBEGF/EGF/EREG/FLT3/SASH1/GAS6/GPER1/GRB10/TMEM119/LILRA5/IL18/ITGB3/AREG/SPDYC/LTF/MMP9/OSM/FAM20A/RALB/S100A12/CDK2AP1	23
GO:0007565	female pregnancy	12/501	189/18986	0.0634920634920635	2.40610841808447	3.19830499158381	0.0045029178590841	0.0403579534638731	0.0321926610741433	ADM/ADRA2A/FOS/FOSB/IGFBP2/ITGB3/JUNB/LGALS9/MMP9/STOX2/TIMP1/FOSL1	12
GO:0072576	liver morphogenesis	4/501	26/18986	0.153846153846154	5.83018578228159	4.05738088594363	0.00451656017127105	0.0403579534638731	0.0321926610741433	CEBPB/HPN/LIPA/TNFAIP3	4
GO:0098581	detection of external biotic stimulus	4/501	26/18986	0.153846153846154	5.83018578228159	4.05738088594363	0.00451656017127105	0.0403579534638731	0.0321926610741433	PGLYRP2/NR4A1/NAIP/PGLYRP1	4
GO:0006334	nucleosome assembly	9/501	120/18986	0.075	2.84221556886228	3.33277191201756	0.00454907826977319	0.0404802037339237	0.0322901774537458	H3C14/H1-4/H1-5/HMGB2/H3C15/H2BC21/H3C3/H3C8/H3C2	9
GO:0051928	positive regulation of calcium ion transport	9/501	120/18986	0.075	2.84221556886228	3.33277191201756	0.00454907826977319	0.0404802037339237	0.0322901774537458	STAC3/GPER1/HSPA2/LILRA5/CXCL10/CXCL9/NTSR1/CCL2/TSPO	9
GO:0098869	cellular oxidant detoxification	8/501	99/18986	0.0808080808080808	3.06231980483478	3.38693261166814	0.00467476638712719	0.0415126982063484	0.0331137758218209	ALOX5AP/HBD/HP/MGST1/MGST2/MPO/S100A9/PTGES	8
GO:2000146	negative regulation of cell motility	20/501	398/18986	0.050251256281407	1.90433203943871	3.00170188544588	0.00471889055908661	0.0418181270576376	0.033357409768736	TRIB1/PADI2/ADORA3/CYP1B1/DUSP1/DUSP3/ALOX15B/HMOX1/JUP/PLXNB3/PPARG/TMIGD3/SRGAP1/RRAS/CCL2/TIMP1/TNFAIP6/EMILIN2/IFITM1/KLF4	20
GO:0006958	complement activation, classical pathway	5/501	42/18986	0.119047619047619	4.51145328390837	3.75050832555018	0.00477051541674835	0.0421886322246593	0.0336529536763036	CLU/SERPING1/C1QA/C1QB/C1QC	5
GO:0045580	regulation of T cell differentiation	12/501	191/18986	0.06282722513089	2.38091356553908	3.15774059843604	0.0048938819772287	0.0430544496386462	0.0343435973826432	EGR3/IL27/IL4I1/CLEC4G/IL18/JUNB/LAG3/LGALS1/LGALS9/SMARCD3/SOCS1/VNN1	12
GO:0032608	interferon-beta production	6/501	60/18986	0.1	3.78962075848303	3.56291785554818	0.00491709202394137	0.0430544496386462	0.0343435973826432	HMGB2/IRF7/OAS1/OAS2/TLR7/ISG15	6
GO:0032648	regulation of interferon-beta production	6/501	60/18986	0.1	3.78962075848303	3.56291785554818	0.00491709202394137	0.0430544496386462	0.0343435973826432	HMGB2/IRF7/OAS1/OAS2/TLR7/ISG15	6
GO:0044088	regulation of vacuole organization	6/501	60/18986	0.1	3.78962075848303	3.56291785554818	0.00491709202394137	0.0430544496386462	0.0343435973826432	TREX1/EPHB2/GRN/ANXA2/LAPTM4B/RALB	6
GO:0001934	positive regulation of protein phosphorylation	22/501	455/18986	0.0483516483516484	1.83234410300279	2.95851389618108	0.00491850506574576	0.0430544496386462	0.0343435973826432	TRIM6/ADRA2A/HBEGF/EGF/EREG/FLT3/SASH1/GAS6/GPER1/TMEM119/LILRA5/IL18/ITGB3/AREG/SPDYC/LTF/MMP9/OSM/FAM20A/RALB/S100A12/CDK2AP1	22
GO:0090132	epithelium migration	8/501	100/18986	0.08	3.03169660678643	3.35353851718009	0.00496723191469042	0.043374938766065	0.0345992445840351	LRG1/CTSH/DOCK1/HBEGF/SASH1/DAAM2/MMP9/IRS2	8
GO:0001667	ameboidal-type cell migration	14/501	241/18986	0.0580912863070539	2.20143944476193	3.09016821696717	0.00497530125911355	0.043374938766065	0.0345992445840351	SEMA6B/LRG1/CTSH/DOCK1/HBEGF/SASH1/FN1/DAAM2/ITGB3/MMP9/RET/SEMA4A/TIMP1/IRS2	14
GO:0070371	ERK1 and ERK2 cascade	17/501	319/18986	0.0532915360501567	2.01954711267121	3.02329003835484	0.00499871202706188	0.0434908184054898	0.0346916792502462	CAVIN3/CTSH/GPBAR1/DUSP3/EGF/EPHB2/FN1/GAS6/GPER1/GRB10/ICAM1/ITGB3/LGALS9/ATF3/RRAS/MARCO/HESX1	17
GO:0046660	female sex differentiation	9/501	122/18986	0.0737704918032787	2.79562187101207	3.27561117617646	0.00506814548637739	0.0439171155251009	0.0350317271840644	MERTK/CEBPB/EREG/INHBB/MMP14/AXL/RETN/PTX3/TNFAIP6	9
GO:0051092	positive regulation of NF-kappaB transcription factor activity	9/501	122/18986	0.0737704918032787	2.79562187101207	3.27561117617646	0.00506814548637739	0.0439171155251009	0.0350317271840644	IRAK3/CLU/HSPA1A/IL18/LGALS9/LTF/S100A8/S100A9/S100A12	9
GO:0010875	positive regulation of cholesterol efflux	4/501	27/18986	0.148148148148148	5.61425297553042	3.94993551851421	0.00519317378705723	0.0447299818372184	0.0356801329489408	CES1/NFKBIA/PLTP/PPARG	4
GO:0018149	peptide cross-linking	4/501	27/18986	0.148148148148148	5.61425297553042	3.94993551851421	0.00519317378705723	0.0447299818372184	0.0356801329489408	CSTA/FN1/PI3/TGM3	4
GO:0035458	cellular response to interferon-beta	4/501	27/18986	0.148148148148148	5.61425297553042	3.94993551851421	0.00519317378705723	0.0447299818372184	0.0356801329489408	IFITM2/TREX1/TRIM6/OAS1	4
GO:0048661	positive regulation of smooth muscle cell proliferation	8/501	101/18986	0.0792079207920792	3.00167980869943	3.32055927286894	0.00527350181755243	0.0453310216236807	0.0361595693047753	HBEGF/EREG/HMOX1/RBPMS2/IL18/ITGB3/MMP9/NOTCH3	8
GO:0001878	response to yeast	3/501	14/18986	0.214285714285714	8.12061591103507	4.38772556606913	0.00535151200874143	0.0455461358684568	0.0363311612558016	MPO/PTX3/CAMP	3
GO:0002291	T cell activation via T cell receptor contact with antigen bound to MHC molecule on antigen presenting cell	3/501	14/18986	0.214285714285714	8.12061591103507	4.38772556606913	0.00535151200874143	0.0455461358684568	0.0363311612558016	ICAM1/LGALS9/TYROBP	3
GO:0031665	negative regulation of lipopolysaccharide-mediated signaling pathway	3/501	14/18986	0.214285714285714	8.12061591103507	4.38772556606913	0.00535151200874143	0.0455461358684568	0.0363311612558016	TRIB1/LTF/TNFAIP3	3
GO:0048243	norepinephrine secretion	3/501	14/18986	0.214285714285714	8.12061591103507	4.38772556606913	0.00535151200874143	0.0455461358684568	0.0363311612558016	ADORA3/ADRA2A/FFAR3	3
GO:1901653	cellular response to peptide	3/501	14/18986	0.214285714285714	8.12061591103507	4.38772556606913	0.00535151200874143	0.0455461358684568	0.0363311612558016	TIMP1/IRS2/KLF4	3
GO:0044706	multi-multicellular organism process	13/501	218/18986	0.0596330275229358	2.25986558992108	3.08005094596176	0.00538201795098729	0.0457152433860541	0.0364660546419089	ADM/ADRA2A/FOS/FOSB/IGFBP2/ITGB3/JUNB/LGALS9/MMP9/STOX2/SLC6A4/TIMP1/FOSL1	13
GO:0051047	positive regulation of secretion	17/501	322/18986	0.0527950310559006	2.00073145634197	2.98165616459078	0.00547831538225834	0.0464414191576851	0.037045309249487	RPH3A/GPR27/GPER1/ANXA2/INHBB/ITGAM/NTSR1/PPARG/TRPM4/RETN/CD177/S100A8/S100A10/SDC1/SLC6A4/IRS2/PTGES	17
GO:0010720	positive regulation of cell development	22/501	460/18986	0.0478260869565217	1.81242731927449	2.90393600259134	0.00557625278307237	0.0471786111449706	0.0376333512525212	TRIB1/VCAN/EGR2/EGR3/EPHB2/FN1/FOS/IL4I1/GAS6/GPER1/IL18/LGALS9/MMP14/PLXNB3/AXL/RET/SMARCD3/TSPO/KLF10/TYROBP/SOCS1/VNN1	22
GO:0030101	natural killer cell activation	8/501	102/18986	0.0784313725490196	2.97225157528081	3.28798507751345	0.00559398836907496	0.0472356817490849	0.0376788752312629	MERTK/PGLYRP2/GAS6/IL18/NFIL3/AXL/TYROBP/PGLYRP1	8
GO:0030510	regulation of BMP signaling pathway	9/501	124/18986	0.0725806451612903	2.75053119567317	3.21959513990223	0.00563201133703458	0.0473706159032771	0.0377865092691763	TOB1/FSTL1/RBPMS2/PCSK6/PPARG/HTRA1/GREM2/TNFAIP6/FZD1	9
GO:0031644	regulation of nervous system process	9/501	124/18986	0.0725806451612903	2.75053119567317	3.21959513990223	0.00563201133703458	0.0473706159032771	0.0377865092691763	WASF3/MGLL/CHRNA2/EGR2/GBA1/GRIN2D/NTSR1/PRKAR1B/CST7	9
GO:0000768	syncytium formation by plasma membrane fusion	6/501	62/18986	0.0967741935483871	3.66737492756423	3.46328216115168	0.00577795185457233	0.0481272036258757	0.0383900228281152	DOCK1/EHD2/CXCL10/CXCL9/TYROBP/CD9	6
GO:0032731	positive regulation of interleukin-1 beta production	6/501	62/18986	0.0967741935483871	3.66737492756423	3.46328216115168	0.00577795185457233	0.0481272036258757	0.0383900228281152	EGR1/LILRA5/LGALS9/NAIP/ORM1/TYROBP	6
GO:0043370	regulation of CD4-positive, alpha-beta T cell differentiation	6/501	62/18986	0.0967741935483871	3.66737492756423	3.46328216115168	0.00577795185457233	0.0481272036258757	0.0383900228281152	IL27/IL18/JUNB/LGALS1/LGALS9/SOCS1	6
GO:0045620	negative regulation of lymphocyte differentiation	6/501	62/18986	0.0967741935483871	3.66737492756423	3.46328216115168	0.00577795185457233	0.0481272036258757	0.0383900228281152	PGLYRP2/CLEC4G/LAG3/LGALS1/SOCS1/PGLYRP1	6
GO:0140253	cell-cell fusion	6/501	62/18986	0.0967741935483871	3.66737492756423	3.46328216115168	0.00577795185457233	0.0481272036258757	0.0383900228281152	DOCK1/EHD2/CXCL10/CXCL9/TYROBP/CD9	6
GO:0014002	astrocyte development	5/501	44/18986	0.113636363636364	4.3063872255489	3.61477751914269	0.00583423815427438	0.0485020417544899	0.0386890230448369	GRN/S100A8/S100A9/C1QA/VIM	5
GO:0002224	toll-like receptor signaling pathway	7/501	82/18986	0.0853658536585366	3.23504211090015	3.33910609467534	0.00591331188526946	0.0489560341483233	0.0390511628961056	IRAK3/IRF7/TLR7/S100A8/S100A9/TLR5/FOSL1	7
GO:1903532	positive regulation of secretion by cell	16/501	298/18986	0.0536912751677852	2.03469570925264	2.96383350779592	0.00592755303721061	0.0489560341483233	0.0390511628961056	RPH3A/GPR27/GPER1/ANXA2/INHBB/ITGAM/NTSR1/PPARG/TRPM4/RETN/CD177/S100A10/SDC1/SLC6A4/IRS2/PTGES	16
GO:0070167	regulation of biomineral tissue development	8/501	103/18986	0.0776699029126214	2.94339476387032	3.25580645797498	0.00592910634878664	0.0489560341483233	0.0390511628961056	CEBPB/ECM1/GAS6/TMEM119/LTF/TRPM4/SRGN/ISG15	8
GO:0002675	positive regulation of acute inflammatory response	4/501	28/18986	0.142857142857143	5.41374394069005	3.84772767282935	0.0059344099095571	0.0489560341483233	0.0390511628961056	FCGR1A/ALOX5AP/FFAR3/OSM	4
GO:0046631	alpha-beta T cell activation	12/501	196/18986	0.0612244897959184	2.32017597458145	3.05851705635589	0.00599055486929612	0.0493245303222888	0.0393451042736388	CEBPB/CTSL/IL27/CLEC4G/IL18/JUNB/LGALS1/LGALS9/SEMA4A/SOCS1/SOCS3/RSAD2	12
GO:0023061	signal release	23/501	493/18986	0.0466531440162272	1.76797723012393	2.84434685029867	0.00623839040408187	0.0512669253475026	0.0408945105083921	ADORA3/ADRA2A/RPH3A/GPR27/GPER1/FFAR3/NR4A1/IL1RN/INHBB/MAOB/OSM/PPARG/TRPM4/RETN/PTPRN2/SLC6A4/SYN2/SYP/TSPO/DYSF/IRS2/OTOF/PTGES	23
GO:0002294	CD4-positive, alpha-beta T cell differentiation involved in immune response	7/501	83/18986	0.0843373493975904	3.19606569992545	3.30090818102666	0.00631515265529334	0.0517987139550587	0.0413187067060876	IL27/IL18/JUNB/LGALS1/LGALS9/SEMA4A/SOCS3	7
GO:0071402	cellular response to lipoprotein particle stimulus	5/501	45/18986	0.111111111111111	4.21068973164782	3.54991194154034	0.00642421301275187	0.0524929040471626	0.0418724470332856	CES1/FCER1G/PPARG/CD9/CD68	5
GO:1904646	cellular response to amyloid-beta	5/501	45/18986	0.111111111111111	4.21068973164782	3.54991194154034	0.00642421301275187	0.0524929040471626	0.0418724470332856	EPHB2/ICAM1/TYROBP/VCAM1/CACNA1A	5
GO:0042063	gliogenesis	18/501	355/18986	0.0507042253521127	1.92149784937168	2.88539221571697	0.00652752383545585	0.0528959961957211	0.0421939848667589	WASF3/CLU/VCAN/APCDD1/EGR2/DAAM2/GBA1/GRN/AREG/MMP14/RRAS/S100A8/S100A9/CCL2/TSPO/C1QA/VIM/CD9	18
GO:0002430	complement receptor mediated signaling pathway	3/501	15/18986	0.2	7.57924151696607	4.19653435579219	0.00655969426996727	0.0528959961957211	0.0421939848667589	FPR1/ITGAM/C3AR1	3
GO:0017014	protein nitrosylation	3/501	15/18986	0.2	7.57924151696607	4.19653435579219	0.00655969426996727	0.0528959961957211	0.0421939848667589	GAPDH/S100A8/S100A9	3
GO:0018119	peptidyl-cysteine S-nitrosylation	3/501	15/18986	0.2	7.57924151696607	4.19653435579219	0.00655969426996727	0.0528959961957211	0.0421939848667589	GAPDH/S100A8/S100A9	3
GO:0032352	positive regulation of hormone metabolic process	3/501	15/18986	0.2	7.57924151696607	4.19653435579219	0.00655969426996727	0.0528959961957211	0.0421939848667589	ADM/EGR1/HPN	3
GO:0046007	negative regulation of activated T cell proliferation	3/501	15/18986	0.2	7.57924151696607	4.19653435579219	0.00655969426996727	0.0528959961957211	0.0421939848667589	ARG1/LGALS9/PDCD1LG2	3
GO:0086069	bundle of His cell to Purkinje myocyte communication	3/501	15/18986	0.2	7.57924151696607	4.19653435579219	0.00655969426996727	0.0528959961957211	0.0421939848667589	JUP/PKP2/TRPM4	3
GO:0090130	tissue migration	8/501	105/18986	0.0761904761904762	2.88733010170136	3.19259961039846	0.00664490640707834	0.0532814628656738	0.0425014632395727	LRG1/CTSH/DOCK1/HBEGF/SASH1/DAAM2/MMP9/IRS2	8
GO:0051651	maintenance of location in cell	13/501	224/18986	0.0580357142857143	2.19933347590533	2.97261616735604	0.00671853221389844	0.0532814628656738	0.0425014632395727	GM2A/GP1BA/GP9/GPER1/CXCL10/ITGB3/CXCL9/NTSR1/PKP2/SRGN/S100A8/S100A9/TSPO	13
GO:0002287	alpha-beta T cell activation involved in immune response	7/501	84/18986	0.0833333333333333	3.15801729873586	3.26328587782819	0.00673698592372645	0.0532814628656738	0.0425014632395727	IL27/IL18/JUNB/LGALS1/LGALS9/SEMA4A/SOCS3	7
GO:0002293	alpha-beta T cell differentiation involved in immune response	7/501	84/18986	0.0833333333333333	3.15801729873586	3.26328587782819	0.00673698592372645	0.0532814628656738	0.0425014632395727	IL27/IL18/JUNB/LGALS1/LGALS9/SEMA4A/SOCS3	7
GO:0006910	phagocytosis, recognition	4/501	29/18986	0.137931034482759	5.22706311514901	3.75031168063446	0.00674283037924624	0.0532814628656738	0.0425014632395727	FCGR1A/FCN1/CFP/PTX3	4
GO:0045742	positive regulation of epidermal growth factor receptor signaling pathway	4/501	29/18986	0.137931034482759	5.22706311514901	3.75031168063446	0.00674283037924624	0.0532814628656738	0.0425014632395727	ADRA2A/GPER1/MMP9/RALB	4
GO:0060142	regulation of syncytium formation by plasma membrane fusion	4/501	29/18986	0.137931034482759	5.22706311514901	3.75031168063446	0.00674283037924624	0.0532814628656738	0.0425014632395727	EHD2/CXCL10/CXCL9/TYROBP	4
GO:0090594	inflammatory response to wounding	4/501	29/18986	0.137931034482759	5.22706311514901	3.75031168063446	0.00674283037924624	0.0532814628656738	0.0425014632395727	GRN/HMOX1/PPARG/TIMP1	4
GO:0098901	regulation of cardiac muscle cell action potential	4/501	29/18986	0.137931034482759	5.22706311514901	3.75031168063446	0.00674283037924624	0.0532814628656738	0.0425014632395727	FGF13/JUP/PKP2/TRPM4	4
GO:0034142	toll-like receptor 4 signaling pathway	6/501	64/18986	0.09375	3.55276946107784	3.36769304387889	0.00674386128406853	0.0532814628656738	0.0425014632395727	IFI35/LTF/NFKBIA/OAS1/TNFAIP3/CD14	6
GO:2000351	regulation of endothelial cell apoptotic process	6/501	64/18986	0.09375	3.55276946107784	3.36769304387889	0.00674386128406853	0.0532814628656738	0.0425014632395727	GAS6/GPER1/ICAM1/ITGB3/CCL2/TNFAIP3	6
GO:0030522	intracellular receptor signaling pathway	19/501	384/18986	0.0494791666666667	1.87507277112442	2.85196636213394	0.00680706078862595	0.0536821050816777	0.0428210468151709	SMPDL3A/PADI2/TREX1/DEFA3/ALOX15B/GPER1/TREML4/NR4A1/HSPA1A/IRF7/NFKBIA/OAS1/TLR7/PER1/PPARG/TNFAIP3/DHX58/OASL/RSAD2	19
GO:0000302	response to reactive oxygen species	12/501	200/18986	0.06	2.27377245508982	2.98128934694711	0.00700104006299948	0.0551107512651497	0.0439606467807775	TREX1/CYP1B1/FOS/HMOX1/HP/AREG/MPO/AXL/SDC1/TNFAIP3/FOSL1/KLF4	12
GO:0048483	autonomic nervous system development	5/501	46/18986	0.108695652173913	4.11915299835112	3.4869044172316	0.00705478970971944	0.0554323330390752	0.0442171655625059	EGR2/FN1/RET/SLC6A4/VCAM1	5
GO:0006936	muscle contraction	18/501	358/18986	0.0502793296089385	1.90539591208644	2.8471566605332	0.00709584959514046	0.0556532145253899	0.0443933579165818	MYL9/UTS2/CHRNE/LTB4R/ADRA2A/FGF13/ALDOA/STAC3/GPER1/NR4A1/JUP/KCNE1/KCNMA1/PKP2/TRPM4/SCN1B/TNNT1/CALD1	18
GO:0002687	positive regulation of leukocyte migration	10/501	152/18986	0.0657894736842105	2.49317155163358	3.04280873396677	0.00716528511271417	0.0560954379133798	0.0447461098880453	GAS6/ICAM1/CXCL10/ITGA2B/ITGB3/LGALS9/MMP14/SELP/C3AR1/PLA2G7	10
GO:0045471	response to ethanol	9/501	129/18986	0.0697674418604651	2.64392145940677	3.08428183100369	0.00725401980517532	0.0565839875184093	0.0451358152745363	GRIN3A/CYBB/FOS/FOSB/MAOB/S100A8/TYMS/VCAM1/CD14	9
GO:0051702	biological process involved in interaction with symbiont	9/501	129/18986	0.0697674418604651	2.64392145940677	3.08428183100369	0.00725401980517532	0.0565839875184093	0.0451358152745363	CTSG/FN1/GAPDH/HPN/IFI27/ARG1/LTF/PTX3/CAMP	9
GO:0033002	muscle cell proliferation	14/501	252/18986	0.0555555555555556	2.10534486582391	2.90801904873063	0.00729077976894761	0.0567677018966247	0.0452823602354355	TRIB1/HBEGF/EREG/FOS/GPER1/HMOX1/RBPMS2/IL18/ITGB3/MMP9/NOTCH3/PPARG/TNFAIP3/KLF4	14
GO:0040013	negative regulation of locomotion	20/501	416/18986	0.0480769230769231	1.82193	2.79056149336573	0.00757679647677014	0.0586999740164849	0.0468236916489166	TRIB1/PADI2/ADORA3/CYP1B1/DUSP1/DUSP3/ALOX15B/HMOX1/JUP/PLXNB3/PPARG/TMIGD3/SRGAP1/RRAS/CCL2/TIMP1/TNFAIP6/EMILIN2/IFITM1/KLF4	20
GO:0032612	interleukin-1 production	9/501	130/18986	0.0692307692307692	2.62358360202672	3.05798945839721	0.00761735329955437	0.0586999740164849	0.0468236916489166	EGR1/GAS6/LILRA5/LGALS9/NAIP/ORM1/TNFAIP3/TYROBP/IL1R2	9
GO:0032652	regulation of interleukin-1 production	9/501	130/18986	0.0692307692307692	2.62358360202672	3.05798945839721	0.00761735329955437	0.0586999740164849	0.0468236916489166	EGR1/GAS6/LILRA5/LGALS9/NAIP/ORM1/TNFAIP3/TYROBP/IL1R2	9
GO:0002507	tolerance induction	4/501	30/18986	0.133333333333333	5.05282767797738	3.65729381847042	0.00762089006542545	0.0586999740164849	0.0468236916489166	IRAK3/CLC/LGALS9/TNFAIP3	4
GO:0042509	regulation of tyrosine phosphorylation of STAT protein	4/501	30/18986	0.133333333333333	5.05282767797738	3.65729381847042	0.00762089006542545	0.0586999740164849	0.0468236916489166	FLT3/IL18/OSM/SOCS1	4
GO:0070168	negative regulation of biomineral tissue development	4/501	30/18986	0.133333333333333	5.05282767797738	3.65729381847042	0.00762089006542545	0.0586999740164849	0.0468236916489166	ECM1/GAS6/TRPM4/SRGN	4
GO:0098742	cell-cell adhesion via plasma-membrane adhesion molecules	15/501	280/18986	0.0535714285714286	2.03015397775877	2.85894059052717	0.00772294276136283	0.0593796207304785	0.0473658310399374	CDH6/CEACAM8/CD209/ICAM1/IL1RN/ITGAM/CEACAM6/PLXNB3/CD177/NECTIN2/RET/SELL/SELP/VCAM1/KLF4	15
GO:0072524	pyridine-containing compound metabolic process	11/501	178/18986	0.0617977528089888	2.34190046872547	2.96123881881436	0.00777887516449001	0.0597028668874608	0.0476236774638044	TREX1/ALDH1L2/ALDOA/ALPL/GAPDH/HK3/LIPA/PGD/PKM/DDIT4/TKT	11
GO:0006949	syncytium formation	6/501	66/18986	0.0909090909090909	3.44510978043912	3.27585145905574	0.00782171817730545	0.0598030511941868	0.0477035923047357	DOCK1/EHD2/CXCL10/CXCL9/TYROBP/CD9	6
GO:0002709	regulation of T cell mediated immunity	8/501	108/18986	0.0740740740740741	2.80712648776521	3.10053668820239	0.00783882164161287	0.0598030511941868	0.0477035923047357	CLC/IL4I1/CLEC4G/IL18/ARG1/TRPM4/NECTIN2/RSAD2	8
GO:0010832	negative regulation of myotube differentiation	3/501	16/18986	0.1875	7.10553892215569	4.02221023020119	0.00791715591658732	0.0598030511941868	0.0477035923047357	BHLHA15/TMEM119/PLPP7	3
GO:0016045	detection of bacterium	3/501	16/18986	0.1875	7.10553892215569	4.02221023020119	0.00791715591658732	0.0598030511941868	0.0477035923047357	PGLYRP2/NAIP/PGLYRP1	3
GO:0034374	low-density lipoprotein particle remodeling	3/501	16/18986	0.1875	7.10553892215569	4.02221023020119	0.00791715591658732	0.0598030511941868	0.0477035923047357	CETP/MPO/PLA2G7	3
GO:0035627	ceramide transport	3/501	16/18986	0.1875	7.10553892215569	4.02221023020119	0.00791715591658732	0.0598030511941868	0.0477035923047357	ABCA13/PLTP/PSAP	3
GO:0050665	hydrogen peroxide biosynthetic process	3/501	16/18986	0.1875	7.10553892215569	4.02221023020119	0.00791715591658732	0.0598030511941868	0.0477035923047357	CYBB/MAOB/ZNF205	3
GO:0072378	blood coagulation, fibrin clot formation	3/501	16/18986	0.1875	7.10553892215569	4.02221023020119	0.00791715591658732	0.0598030511941868	0.0477035923047357	GP1BA/GP9/ITGB3	3
GO:1900120	regulation of receptor binding	3/501	16/18986	0.1875	7.10553892215569	4.02221023020119	0.00791715591658732	0.0598030511941868	0.0477035923047357	ANXA2/MMP9/GREM2	3
GO:0007492	endoderm development	7/501	87/18986	0.0804597701149425	3.04912015050359	3.1537123157201	0.00812827578389052	0.061172992228598	0.0487963644506732	DUSP1/FN1/ITGA7/LAMB3/MMP8/MMP9/MMP14	7
GO:0018108	peptidyl-tyrosine phosphorylation	12/501	204/18986	0.0588235294117647	2.22918868146061	2.90587651058474	0.0081412172067841	0.061172992228598	0.0487963644506732	HBEGF/EGF/EPHB2/FLT3/LILRA5/IL18/ITGB3/AREG/OSM/SAMSN1/BST1/SOCS1	12
GO:0031099	regeneration	12/501	204/18986	0.0588235294117647	2.22918868146061	2.90587651058474	0.0081412172067841	0.061172992228598	0.0487963644506732	CEBPB/ADM/FLT3/GAS6/GRN/ANXA3/RTN4RL2/AXL/TSPO/TYMS/CD9/KLF4	12
GO:0001704	formation of primary germ layer	9/501	132/18986	0.0681818181818182	2.58383233532934	3.00613759996148	0.00838551193301218	0.0624592672718593	0.0498223980564879	DUSP1/FN1/ITGA7/ITGB3/LAMB3/MMP8/MMP9/MMP14/KLF4	9
GO:0007259	cell surface receptor signaling pathway via JAK-STAT	9/501	132/18986	0.0681818181818182	2.58383233532934	3.00613759996148	0.00838551193301218	0.0624592672718593	0.0498223980564879	CYP1B1/EGF/EPHB2/FLT3/IL18/OSM/CCL2/SOCS1/SOCS3	9
GO:0032715	negative regulation of interleukin-6 production	6/501	67/18986	0.0895522388059701	3.39369023147734	3.23125101179938	0.00840476114420192	0.0624592672718593	0.0498223980564879	IRAK3/GAS6/GBA1/ORM1/BPI/TNFAIP3	6
GO:0034394	protein localization to cell surface	6/501	67/18986	0.0895522388059701	3.39369023147734	3.23125101179938	0.00840476114420192	0.0624592672718593	0.0498223980564879	EGF/EPHB2/FCN1/TAX1BP3/CD177/TYROBP	6
GO:2000630	positive regulation of miRNA metabolic process	6/501	67/18986	0.0895522388059701	3.39369023147734	3.23125101179938	0.00840476114420192	0.0624592672718593	0.0498223980564879	EGR1/FOS/NOTCH3/PPARG/FOSL1/KLF4	6
GO:0002673	regulation of acute inflammatory response	5/501	48/18986	0.104166666666667	3.94752162341983	3.36608438060549	0.00844319085271062	0.0624592672718593	0.0498223980564879	FCGR1A/ALOX5AP/FFAR3/OSM/PTGES	5
GO:0006911	phagocytosis, engulfment	5/501	48/18986	0.104166666666667	3.94752162341983	3.36608438060549	0.00844319085271062	0.0624592672718593	0.0498223980564879	DOCK1/FCGR1A/ITGAM/MSR1/MARCO	5
GO:0007520	myoblast fusion	5/501	48/18986	0.104166666666667	3.94752162341983	3.36608438060549	0.00844319085271062	0.0624592672718593	0.0498223980564879	DOCK1/EHD2/CXCL10/CXCL9/CD9	5
GO:0010634	positive regulation of epithelial cell migration	5/501	48/18986	0.104166666666667	3.94752162341983	3.36608438060549	0.00844319085271062	0.0624592672718593	0.0498223980564879	CTSH/DOCK1/HBEGF/MMP9/IRS2	5
GO:0019886	antigen processing and presentation of exogenous peptide antigen via MHC class II	4/501	31/18986	0.129032258064516	4.8898332367523	3.56832474460004	0.00857093248806396	0.0631867372790719	0.05040268504762	IFI30/CTSD/CTSL/FCER1G	4
GO:1901186	positive regulation of ERBB signaling pathway	4/501	31/18986	0.129032258064516	4.8898332367523	3.56832474460004	0.00857093248806396	0.0631867372790719	0.05040268504762	ADRA2A/GPER1/MMP9/RALB	4
GO:0034103	regulation of tissue remodeling	7/501	88/18986	0.0795454545454545	3.01447105788423	3.11823528932343	0.00863591098637111	0.0635567558551764	0.0506978408122038	CST3/SIGLEC15/TMEM119/IL18/ITGB3/PPARG/TNFAIP3	7
GO:0097306	cellular response to alcohol	8/501	110/18986	0.0727272727272727	2.7560878243513	3.04089921319175	0.00871983743045355	0.0640647201300673	0.0511030328582766	CES1/ADCY6/CYBB/CYP1B1/FOS/INHBB/JUP/KLF4	8
GO:1903039	positive regulation of leukocyte cell-cell adhesion	15/501	284/18986	0.0528169014084507	2.00156025976217	2.79966884234187	0.00873856977507372	0.0640927865072813	0.0511254207965064	EGR3/IL4I1/GP1BA/CD209/IGFBP2/IL18/LGALS1/LGALS9/CCL2/SELP/SMARCD3/VCAM1/PDCD1LG2/SOCS1/VNN1	15
GO:0018212	peptidyl-tyrosine modification	12/501	206/18986	0.058252427184466	2.20754607290274	2.86882437562203	0.00876329456610504	0.0641487948372484	0.0511700974222816	HBEGF/EGF/EPHB2/FLT3/LILRA5/IL18/ITGB3/AREG/OSM/SAMSN1/BST1/SOCS1	12
GO:0010595	positive regulation of endothelial cell migration	9/501	133/18986	0.0676691729323308	2.56440502453739	2.98056930819701	0.00879098188905056	0.0641487948372484	0.0511700974222816	EGF/SASH1/GRN/ANXA3/HMOX1/ITGB3/RIN2/RRAS/SPARC	9
GO:0050864	regulation of B cell activation	9/501	133/18986	0.0676691729323308	2.56440502453739	2.98056930819701	0.00879098188905056	0.0641487948372484	0.0511700974222816	EPHB2/IL4I1/MMP14/SAMSN1/BST1/TNFAIP3/TYROBP/IRS2/TNFSF13	9
GO:0009410	response to xenobiotic stimulus	21/501	451/18986	0.0465631929046563	1.76456842412735	2.70534570765655	0.00891360131645908	0.0649333194205782	0.051795895606971	AGPAT2/CYBB/CYP1B1/SLC29A1/FOS/FOSB/GAS6/CYP2S1/IGFBP2/ITGB3/LIPA/LOX/MAOB/RET/S100A12/SLC1A3/SLC6A4/TSPO/TYMS/FOSL1/FZD1	21
GO:0042058	regulation of epidermal growth factor receptor signaling pathway	6/501	68/18986	0.0882352941176471	3.34378302219091	3.18748893624629	0.00901833863898936	0.0655851429278786	0.0523158410315938	ADRA2A/DUSP3/IFI6/GPER1/MMP9/RALB	6
GO:0032963	collagen metabolic process	8/501	111/18986	0.0720720720720721	2.7312582043121	3.01157920704835	0.00918713743614227	0.0666998592914518	0.0532050260126518	CST3/CTSL/MMP8/MMP9/MMP14/MMP19/VIM/ADAMTS2	8
GO:1902041	regulation of extrinsic apoptotic signaling pathway via death domain receptors	5/501	49/18986	0.102040816326531	3.86695995763575	3.30809912111867	0.00920367118794337	0.0667072154566283	0.0532108938655038	HMGB2/HMOX1/ICAM1/ATF3/TNFAIP3	5
GO:0002705	positive regulation of leukocyte mediated immunity	10/501	158/18986	0.0632911392405063	2.39849415093863	2.90603967462159	0.00929801806454126	0.0672775785208726	0.0536658600677138	FCGR1A/IL18/ITGAM/ARG1/LAG3/CD177/NECTIN2/TYROBP/TNFSF13/RSAD2	10
GO:0051091	positive regulation of DNA-binding transcription factor activity	12/501	208/18986	0.0576923076923077	2.1863196683556	2.83219510016217	0.00942184983304113	0.0677604405550655	0.0540510286027401	IRAK3/CLU/ANXA3/HSPA1A/IL18/JUP/LGALS9/LTF/S100A8/S100A9/S100A12/FZD1	12
GO:0008228	opsonization	3/501	17/18986	0.176470588235294	6.68756604438182	3.86227445218837	0.0094278137393972	0.0677604405550655	0.0540510286027401	FCN1/CFP/PTX3	3
GO:0090136	epithelial cell-cell adhesion	3/501	17/18986	0.176470588235294	6.68756604438182	3.86227445218837	0.0094278137393972	0.0677604405550655	0.0540510286027401	CYP1B1/JUP/SERPINB8	3
GO:2001212	regulation of vasculogenesis	3/501	17/18986	0.176470588235294	6.68756604438182	3.86227445218837	0.0094278137393972	0.0677604405550655	0.0540510286027401	ADM/RIN2/RRAS	3
GO:1902042	negative regulation of extrinsic apoptotic signaling pathway via death domain receptors	4/501	32/18986	0.125	4.73702594810379	3.4830932419785	0.00959518612289252	0.0688482636998198	0.054918761448486	HMGB2/HMOX1/ICAM1/TNFAIP3	4
GO:0097237	cellular response to toxic substance	9/501	135/18986	0.0666666666666667	2.52641383898869	2.9301268264499	0.00964632004348763	0.0689913531331354	0.0550329007750538	CYP1B1/ALOX5AP/HBD/HP/MGST1/MGST2/MPO/S100A9/PTGES	9
GO:0010632	regulation of epithelial cell migration	6/501	69/18986	0.0869565217391304	3.2953223986809	3.14453580671577	0.00966328398933167	0.0689913531331354	0.0550329007750538	CTSH/DOCK1/HBEGF/SASH1/MMP9/IRS2	6
GO:0010803	regulation of tumor necrosis factor-mediated signaling pathway	6/501	69/18986	0.0869565217391304	3.2953223986809	3.14453580671577	0.00966328398933167	0.0689913531331354	0.0550329007750538	GAS6/HSPA1A/MMP8/NAIP/TNFAIP3/CCDC3	6
GO:0006836	neurotransmitter transport	12/501	209/18986	0.0574162679425837	2.17585880869839	2.8140360259641	0.00976523734391449	0.0694883942121597	0.0554293796255307	SLC29A1/RPH3A/GPER1/NR4A1/ITGB3/PTPRN2/SLC1A3/SLC6A4/SYN2/SYP/DYSF/OTOF	12
GO:0016064	immunoglobulin mediated immune response	12/501	209/18986	0.0574162679425837	2.17585880869839	2.8140360259641	0.00976523734391449	0.0694883942121597	0.0554293796255307	IGLL5/TREX1/CLU/FCER1G/FCGR1A/IRF7/NECTIN2/SERPING1/C1QA/C1QB/C1QC/TNFSF13	12
GO:0010594	regulation of endothelial cell migration	13/501	235/18986	0.0553191489361702	2.09638595150125	2.78419476488031	0.00984282886811781	0.0699247578101989	0.0557774573700908	EGF/SASH1/GRN/ANXA3/HMOX1/ITGB3/JUP/RIN2/PPARG/RRAS/SEMA4A/SPARC/KLF4	13
GO:0003254	regulation of membrane depolarization	5/501	50/18986	0.1	3.78962075848303	3.25162521024639	0.0100100606491854	0.0704144691819951	0.0561680894726453	IFI6/NTSR1/TRPM4/SCN1B/TSPO	5
GO:0019884	antigen processing and presentation of exogenous antigen	5/501	50/18986	0.1	3.78962075848303	3.25162521024639	0.0100100606491854	0.0704144691819951	0.0561680894726453	IFI30/CTSD/CTSL/FCER1G/FCGR1A	5
GO:0051489	regulation of filopodium assembly	5/501	50/18986	0.1	3.78962075848303	3.25162521024639	0.0100100606491854	0.0704144691819951	0.0561680894726453	EPHB2/DAAM2/MYO10/PALM/FSCN1	5
GO:0071827	plasma lipoprotein particle organization	5/501	50/18986	0.1	3.78962075848303	3.25162521024639	0.0100100606491854	0.0704144691819951	0.0561680894726453	CETP/MPO/PCSK6/PLTP/PLA2G7	5
GO:0140894	endolysosomal toll-like receptor signaling pathway	5/501	50/18986	0.1	3.78962075848303	3.25162521024639	0.0100100606491854	0.0704144691819951	0.0561680894726453	TREML4/OAS1/TLR7/TNFAIP3/RSAD2	5
GO:1905144	response to acetylcholine	5/501	50/18986	0.1	3.78962075848303	3.25162521024639	0.0100100606491854	0.0704144691819951	0.0561680894726453	CHRNA2/CHRNE/GNA15/LY6E/TSPO	5
GO:0097696	cell surface receptor signaling pathway via STAT	10/501	160/18986	0.0625	2.3685129740519	2.86183321197548	0.0101072117270572	0.0709816928151831	0.0566205514190324	CYP1B1/EGF/EPHB2/FLT3/IL18/OSM/PPARG/CCL2/SOCS1/SOCS3	10
GO:0048662	negative regulation of smooth muscle cell proliferation	6/501	70/18986	0.0857142857142857	3.24824636441403	3.10236	0.010340420992289	0.072382946946023	0.0577383013404514	TRIB1/GPER1/HMOX1/PPARG/TNFAIP3/KLF4	6
GO:0072577	endothelial cell apoptotic process	6/501	70/18986	0.0857142857142857	3.24824636441403	3.10236	0.010340420992289	0.072382946946023	0.0577383013404514	GAS6/GPER1/ICAM1/ITGB3/CCL2/TNFAIP3	6
GO:0042558	pteridine-containing compound metabolic process	4/501	33/18986	0.121212121212121	4.59347970725216	3.40132100858545	0.0106957613427842	0.0744241261172637	0.0593665055384213	ALDH1L2/SPR/TYMS/GGH	4
GO:0071634	regulation of transforming growth factor beta production	4/501	33/18986	0.121212121212121	4.59347970725216	3.40132100858545	0.0106957613427842	0.0744241261172637	0.0593665055384213	FN1/LGALS9/LAPTM4B/TYROBP	4
GO:0090322	regulation of superoxide metabolic process	4/501	33/18986	0.121212121212121	4.59347970725216	3.40132100858545	0.0106957613427842	0.0744241261172637	0.0593665055384213	ITGAM/CD177/BST1/TYROBP	4
GO:0033559	unsaturated fatty acid metabolic process	8/501	114/18986	0.0701754385964912	2.65938298840915	2.92552983481404	0.0107012819777731	0.0744241261172637	0.0593665055384213	MGLL/CYP1B1/PTGR1/ALOX12/ALOX15B/CYP2S1/PTGDS/PTGES	8
GO:0019724	B cell mediated immunity	12/501	212/18986	0.0566037735849057	2.14506835385832	2.76016708239052	0.0108539219267408	0.0753093623570118	0.0600726392194136	IGLL5/TREX1/CLU/FCER1G/FCGR1A/IRF7/NECTIN2/SERPING1/C1QA/C1QB/C1QC/TNFSF13	12
GO:0046686	response to cadmium ion	5/501	51/18986	0.0980392156862745	3.71531446910101	3.19659049226089	0.0108636120663907	0.0753093623570118	0.0600726392194136	CYBB/HMOX1/MT1E/MT2A/HESX1	5
GO:0042593	glucose homeostasis	14/501	265/18986	0.0528301886792453	2.00206379693443	2.70438316374449	0.0110540366649373	0.0765060379805164	0.0610272013182489	ADRA2A/BHLHA15/SLC29A1/GAS6/GPR27/GPER1/HK3/ICAM1/OAS1/PPARG/TRPM4/PTPRN2/PYGL/IRS2	14
GO:0034112	positive regulation of homotypic cell-cell adhesion	3/501	18/18986	0.166666666666667	6.31603459747172	3.71473396761382	0.0110949447811568	0.0765426527598905	0.061056408130823	CTSG/MMRN1/EMILIN2	3
GO:0090083	regulation of inclusion body assembly	3/501	18/18986	0.166666666666667	6.31603459747172	3.71473396761382	0.0110949447811568	0.0765426527598905	0.061056408130823	CLU/HSPA1A/HSPA2	3
GO:0042692	muscle cell differentiation	20/501	432/18986	0.0462962962962963	1.75445405485326	2.61138154467093	0.0111744285132102	0.0769674579323358	0.0613952659708598	MYL9/ADM/BHLHA15/DOCK1/EREG/STAC3/GPER1/EHD2/TMEM119/RBPMS2/CXCL10/LOX/CXCL9/MMP14/NID1/SDC1/SMARCD3/TNNT1/PLPP7/CD9	20
GO:0033500	carbohydrate homeostasis	14/501	266/18986	0.0526315789473684	1.99453724130686	2.68920173407717	0.011396740124467	0.0783014792085713	0.0624593857075057	ADRA2A/BHLHA15/SLC29A1/GAS6/GPR27/GPER1/HK3/ICAM1/OAS1/PPARG/TRPM4/PTPRN2/PYGL/IRS2	14
GO:0070588	calcium ion transmembrane transport	17/501	348/18986	0.0488505747126437	1.85125151994861	2.63853163071199	0.0114045430396849	0.0783014792085713	0.0624593857075057	GRIN3A/ADRA2A/BHLHA15/STAC3/GAS6/GP1BA/GP9/GPER1/GRIN2D/HSPA2/CXCL10/ITGB3/CXCL9/NTSR1/TRPM4/SLC24A3/CACNA1A	17
GO:2000106	regulation of leukocyte apoptotic process	7/501	93/18986	0.0752688172043011	2.85240272143884	2.94809082093136	0.0115291297100081	0.0790306212019378	0.0630410064056015	MERTK/PTCRA/GAS6/IRF7/LGALS9/AXL/IRS2	7
GO:0006979	response to oxidative stress	19/501	405/18986	0.0469135802469136	1.77784677558463	2.60496241708167	0.0115979094792153	0.0793755014994707	0.0633161099125116	TREX1/CYP1B1/ALDH3B1/FOS/SLC25A24/HMOX1/HP/HSPA1A/AREG/MGST1/MMP14/MPO/CHCHD2/AXL/SDC1/TNFAIP3/FOSL1/VNN1/KLF4	19
GO:0046466	membrane lipid catabolic process	5/501	52/18986	0.0961538461538462	3.64386611392599	3.14292762486652	0.0117655446169127	0.0802671599420489	0.0640273664449201	CYP1B1/ALDH3B1/GBA1/GM2A/MGST2	5
GO:0050922	negative regulation of chemotaxis	5/501	52/18986	0.0961538461538462	3.64386611392599	3.14292762486652	0.0117655446169127	0.0802671599420489	0.0640273664449201	PADI2/DUSP1/DUSP3/CCL2/TNFAIP6	5
GO:0032835	glomerulus development	6/501	72/18986	0.0833333333333333	3.15801729873586	3.02025709878255	0.0117945112874152	0.080337257548828	0.0640832817801506	BASP1/EGR1/ITGB3/NID1/NOTCH3/RET	6
GO:0002828	regulation of type 2 immune response	4/501	34/18986	0.117647058823529	4.45837736292122	3.32275829384086	0.0118746479509282	0.080500373648406	0.0642133959425089	ECM1/IL18/ARG1/RSAD2	4
GO:0050901	leukocyte tethering or rolling	4/501	34/18986	0.117647058823529	4.45837736292122	3.32275829384086	0.0118746479509282	0.080500373648406	0.0642133959425089	GP1BA/SELL/SELP/VCAM1	4
GO:0061436	establishment of skin barrier	4/501	34/18986	0.117647058823529	4.45837736292122	3.32275829384086	0.0118746479509282	0.080500373648406	0.0642133959425089	ALOX12/GBA1/IL18/KLF4	4
GO:0042445	hormone metabolic process	13/501	241/18986	0.0539419087136929	2.04419377013608	2.68572370825483	0.011970534826269	0.0810226120996917	0.0646299741884098	ADM/CTSG/CTSL/CYP1B1/EGR1/IL4I1/FFAR3/CYP2S1/HPN/PCSK6/SCPEP1/TSPO/PLA2G7	13
GO:0071677	positive regulation of mononuclear cell migration	7/501	94/18986	0.074468085106383	2.8220580116363	2.91542312803888	0.0121827721644456	0.0823294886207346	0.065672441144653	GAS6/CXCL10/ITGB3/LGALS9/MMP14/C3AR1/PLA2G7	7
GO:0008217	regulation of blood pressure	11/501	190/18986	0.0578947368421053	2.19399096543755	2.72307472497547	0.0123184352172787	0.0831155958616389	0.0662995017808425	UTS2/ADM/CTSG/GAS6/FFAR3/NTSR1/PPARG/AGTRAP/SCPEP1/ERAP2/EMILIN2	11
GO:0034764	positive regulation of transmembrane transport	12/501	216/18986	0.0555555555555556	2.10534486582391	2.68971939027086	0.0124485778030906	0.0838101533155737	0.0668535351445773	EPHB2/FGF13/STAC3/GPER1/HSPA2/CXCL10/KCNE1/CXCL9/NTSR1/SCN1B/CCL2/IRS2	12
GO:0010959	regulation of metal ion transport	19/501	408/18986	0.0465686274509804	1.76477437282298	2.57085963234848	0.0124603741202074	0.0838101533155737	0.0668535351445773	ADRA2A/EGF/FGF13/STAC3/CRACR2B/GPER1/HSPA2/LILRA5/CXCL10/ITGB3/KCNE1/CXCL9/NTSR1/PER1/PKP2/SCN1B/CCL2/TSPO/CD63	19
GO:0031623	receptor internalization	9/501	141/18986	0.0638297872340425	2.41890686711683	2.78406783110044	0.0125908412819391	0.0845553684840225	0.0674479770645983	ADM/DNM1/EGF/FCER1G/ANXA2/ITGB3/RALB/CD9/CD63	9
GO:0071825	protein-lipid complex organization	5/501	53/18986	0.0943396226415094	3.5751139230972	3.09057367172032	0.0127170420147368	0.0852696514498262	0.0680177450398187	CETP/MPO/PCSK6/PLTP/PLA2G7	5
GO:0048771	tissue remodeling	11/501	191/18986	0.0575916230366492	2.18250410174416	2.70403688042341	0.0127721579152818	0.0855058173206871	0.0682061294147775	CST3/SIGLEC15/TMEM119/IL18/ITGB3/LIPA/MMP14/PPARG/AXL/TIMP1/TNFAIP3	11
GO:0010744	positive regulation of macrophage derived foam cell differentiation	3/501	19/18986	0.157894736842105	5.98361172392058	3.57796520996799	0.0129212258405179	0.0857028220101017	0.0683632757676523	ALOX15B/IL18/MSR1	3
GO:0010885	regulation of cholesterol storage	3/501	19/18986	0.157894736842105	5.98361172392058	3.57796520996799	0.0129212258405179	0.0857028220101017	0.0683632757676523	CES1/MSR1/PPARG	3
GO:0031643	positive regulation of myelination	3/501	19/18986	0.157894736842105	5.98361172392058	3.57796520996799	0.0129212258405179	0.0857028220101017	0.0683632757676523	WASF3/EGR2/CST7	3
GO:0035743	CD4-positive, alpha-beta T cell cytokine production	3/501	19/18986	0.157894736842105	5.98361172392058	3.57796520996799	0.0129212258405179	0.0857028220101017	0.0683632757676523	IL18/ARG1/RSAD2	3
GO:0070431	nucleotide-binding oligomerization domain containing 2 signaling pathway	3/501	19/18986	0.157894736842105	5.98361172392058	3.57796520996799	0.0129212258405179	0.0857028220101017	0.0683632757676523	HSPA1A/NFKBIA/TNFAIP3	3
GO:0098543	detection of other organism	3/501	19/18986	0.157894736842105	5.98361172392058	3.57796520996799	0.0129212258405179	0.0857028220101017	0.0683632757676523	PGLYRP2/NAIP/PGLYRP1	3
GO:0050731	positive regulation of peptidyl-tyrosine phosphorylation	8/501	118/18986	0.0677966101694915	2.56923441253087	2.81501251193124	0.0129977398861257	0.0860774823275317	0.0686621341482625	HBEGF/EGF/FLT3/LILRA5/IL18/ITGB3/AREG/OSM	8
GO:0002495	antigen processing and presentation of peptide antigen via MHC class II	4/501	35/18986	0.114285714285714	4.33099515255204	3.24718022320355	0.0131337132636573	0.0864451755087275	0.0689554349959407	IFI30/CTSD/CTSL/FCER1G	4
GO:0007260	tyrosine phosphorylation of STAT protein	4/501	35/18986	0.114285714285714	4.33099515255204	3.24718022320355	0.0131337132636573	0.0864451755087275	0.0689554349959407	FLT3/IL18/OSM/SOCS1	4
GO:0016486	peptide hormone processing	4/501	35/18986	0.114285714285714	4.33099515255204	3.24718022320355	0.0131337132636573	0.0864451755087275	0.0689554349959407	CTSG/CTSL/PCSK6/PLA2G7	4
GO:0086004	regulation of cardiac muscle cell contraction	4/501	35/18986	0.114285714285714	4.33099515255204	3.24718022320355	0.0131337132636573	0.0864451755087275	0.0689554349959407	FGF13/JUP/PKP2/TRPM4	4
GO:0098754	detoxification	10/501	167/18986	0.0598802395209581	2.26923398711559	2.71216491544975	0.0133668097645964	0.0877091453900943	0.0699636762595913	ALOX5AP/HBD/HP/MGST1/MGST2/MPO/MT1E/MT2A/S100A9/PTGES	10
GO:0032732	positive regulation of interleukin-1 production	6/501	74/18986	0.0810810810810811	3.07266547985111	2.94097126210722	0.0133869705388325	0.0877091453900943	0.0699636762595913	EGR1/LILRA5/LGALS9/NAIP/ORM1/TYROBP	6
GO:2000379	positive regulation of reactive oxygen species metabolic process	6/501	74/18986	0.0810810810810811	3.07266547985111	2.94097126210722	0.0133869705388325	0.0877091453900943	0.0699636762595913	CYP1B1/ITGAM/CD177/TSPO/TYROBP/ZNF205	6
GO:0006096	glycolytic process	7/501	96/18986	0.0729166666666667	2.76326513639388	2.85135764670166	0.0135695357039819	0.0887699611198084	0.0708098658781847	TREX1/ALDOA/GAPDH/HK3/LIPA/PKM/DDIT4	7
GO:0048146	positive regulation of fibroblast proliferation	5/501	54/18986	0.0925925925925926	3.50890810970651	3.03946973644498	0.0137192508227624	0.0894769955026297	0.0713738518165278	EREG/FN1/GAS6/ITGB3/S100A6	5
GO:2000117	negative regulation of cysteine-type endopeptidase activity	5/501	54/18986	0.0925925925925926	3.50890810970651	3.03946973644498	0.0137192508227624	0.0894769955026297	0.0713738518165278	IFI6/GAS6/LTF/MMP9/NAIP	5
GO:0032414	positive regulation of ion transmembrane transporter activity	6/501	75/18986	0.08	3.03169660678643	2.90232923089113	0.0142370181070306	0.0925729256036574	0.0738434078741918	EPHB2/FGF13/STAC3/HSPA2/SCN1B/CCL2	6
GO:1901184	regulation of ERBB signaling pathway	6/501	75/18986	0.08	3.03169660678643	2.90232923089113	0.0142370181070306	0.0925729256036574	0.0738434078741918	ADRA2A/DUSP3/IFI6/GPER1/MMP9/RALB	6
GO:1904064	positive regulation of cation transmembrane transport	9/501	144/18986	0.0625	2.3685129740519	2.71382039262447	0.0142919898182859	0.0927899882764244	0.0740165540438183	FGF13/STAC3/GPER1/HSPA2/CXCL10/KCNE1/CXCL9/NTSR1/SCN1B	9
GO:0018198	peptidyl-cysteine modification	4/501	36/18986	0.111111111111111	4.21068973164782	3.17438368612522	0.0144747007030382	0.0931321311701468	0.0742894739832892	ZDHHC19/GAPDH/S100A8/S100A9	4
GO:0033687	osteoblast proliferation	4/501	36/18986	0.111111111111111	4.21068973164782	3.17438368612522	0.0144747007030382	0.0931321311701468	0.0742894739832892	TMEM119/ITGB3/JUNB/LTF	4
GO:0034143	regulation of toll-like receptor 4 signaling pathway	4/501	36/18986	0.111111111111111	4.21068973164782	3.17438368612522	0.0144747007030382	0.0931321311701468	0.0742894739832892	IFI35/LTF/TNFAIP3/CD14	4
GO:0071604	transforming growth factor beta production	4/501	36/18986	0.111111111111111	4.21068973164782	3.17438368612522	0.0144747007030382	0.0931321311701468	0.0742894739832892	FN1/LGALS9/LAPTM4B/TYROBP	4
GO:0086005	ventricular cardiac muscle cell action potential	4/501	36/18986	0.111111111111111	4.21068973164782	3.17438368612522	0.0144747007030382	0.0931321311701468	0.0742894739832892	JUP/KCNE1/PKP2/TRPM4	4
GO:2000352	negative regulation of endothelial cell apoptotic process	4/501	36/18986	0.111111111111111	4.21068973164782	3.17438368612522	0.0144747007030382	0.0931321311701468	0.0742894739832892	GAS6/ICAM1/ITGB3/TNFAIP3	4
GO:0022604	regulation of cell morphogenesis	13/501	248/18986	0.0524193548387097	1.98649475243062	2.57438465880049	0.0148844510918409	0.094649775893302	0.0755000661469189	WASF3/EPHB2/ALDOA/FN1/PARVB/HPN/ITGA7/MYO10/PALM/PLXNB3/CCL2/SEMA4A/SPARC	13
GO:0050671	positive regulation of lymphocyte proliferation	9/501	145/18986	0.0620689655172414	2.35217840181706	2.69079404126847	0.0148950827220527	0.094649775893302	0.0755000661469189	EPHB2/CD209/IGFBP2/IL18/LGALS9/BST1/VCAM1/PDCD1LG2/IRS2	9
GO:0043171	peptide catabolic process	3/501	20/18986	0.15	5.68443113772455	3.45063020859568	0.0149087711213973	0.094649775893302	0.0755000661469189	CTSH/LTA4H/ERAP2	3
GO:0043691	reverse cholesterol transport	3/501	20/18986	0.15	5.68443113772455	3.45063020859568	0.0149087711213973	0.094649775893302	0.0755000661469189	CES1/CETP/CLU	3
GO:0045472	response to ether	3/501	20/18986	0.15	5.68443113772455	3.45063020859568	0.0149087711213973	0.094649775893302	0.0755000661469189	ADM/ITGAM/LIPA	3
GO:0051546	keratinocyte migration	3/501	20/18986	0.15	5.68443113772455	3.45063020859568	0.0149087711213973	0.094649775893302	0.0755000661469189	LRG1/HBEGF/MMP9	3
GO:0072376	protein activation cascade	3/501	20/18986	0.15	5.68443113772455	3.45063020859568	0.0149087711213973	0.094649775893302	0.0755000661469189	GP1BA/GP9/ITGB3	3
GO:1901739	regulation of myoblast fusion	3/501	20/18986	0.15	5.68443113772455	3.45063020859568	0.0149087711213973	0.094649775893302	0.0755000661469189	EHD2/CXCL10/CXCL9	3
GO:1903978	regulation of microglial cell activation	3/501	20/18986	0.15	5.68443113772455	3.45063020859568	0.0149087711213973	0.094649775893302	0.0755000661469189	GRN/MMP8/CST7	3
GO:0001678	intracellular glucose homeostasis	10/501	170/18986	0.0588235294117647	2.22918868146061	2.65029243713177	0.0149827400378747	0.0949790806530759	0.0757627453863653	ADRA2A/SLC29A1/GAS6/GPR27/GPER1/HK3/ICAM1/TRPM4/PTPRN2/IRS2	10
GO:0001910	regulation of leukocyte mediated cytotoxicity	7/501	98/18986	0.0714285714285714	2.70687197034502	2.78891599873185	0.0150659100209548	0.0950855818943666	0.0758476991085088	ICAM1/ITGAM/ARG1/LAG3/LGALS9/NECTIN2/TYROBP	7
GO:0046032	ADP catabolic process	7/501	98/18986	0.0714285714285714	2.70687197034502	2.78891599873185	0.0150659100209548	0.0950855818943666	0.0758476991085088	TREX1/ALDOA/GAPDH/HK3/LIPA/PKM/DDIT4	7
GO:0071346	cellular response to type II interferon	7/501	98/18986	0.0714285714285714	2.70687197034502	2.78891599873185	0.0150659100209548	0.0950855818943666	0.0758476991085088	GBP6/GAPDH/ARG1/LGALS9/PPARG/CCL2/VIM	7
GO:0072678	T cell migration	6/501	76/18986	0.0789473684210526	2.99180586196029	2.8643261908454	0.015123943857875	0.0951723436327186	0.0759169070587946	ECM1/ICAM1/CXCL10/ITGB3/CXCL16/CCL2	6
GO:1902893	regulation of miRNA transcription	6/501	76/18986	0.0789473684210526	2.99180586196029	2.8643261908454	0.015123943857875	0.0951723436327186	0.0759169070587946	EGR1/FOS/NOTCH3/PPARG/FOSL1/KLF4	6
GO:0003018	vascular process in circulatory system	14/501	276/18986	0.0507246376811594	1.92227139923052	2.5409190211144	0.0152979914610717	0.0961268527773192	0.0766782982282405	UTS2/ADCY6/ADM/ADRA2A/SLC29A1/GPER1/KCNMA1/LRP3/TRPM4/FLVCR2/SLC24A3/SCPEP1/SLC1A3/SLC6A4	14
GO:0039531	regulation of cytoplasmic pattern recognition receptor signaling pathway	8/501	122/18986	0.0655737704918033	2.4849972186774	2.70896315344442	0.0156357742834261	0.0981059238980517	0.0782569601861219	SMPDL3A/TREX1/TREML4/HSPA1A/TNFAIP3/DHX58/OASL/RSAD2	8
GO:0043280	positive regulation of cysteine-type endopeptidase activity involved in apoptotic process	7/501	99/18986	0.0707070707070707	2.67952982923043	2.75827945673329	0.015856540514833	0.0990360661545384	0.0789989144192725	CTSD/GPER1/LGALS9/RET/S100A8/S100A9/TNFSF10	7
GO:0002455	humoral immune response mediated by circulating immunoglobulin	5/501	56/18986	0.0892857142857143	3.38358996293128	2.94079458973329	0.0158801938909918	0.0990360661545384	0.0789989144192725	CLU/SERPING1/C1QA/C1QB/C1QC	5
GO:0002474	antigen processing and presentation of peptide antigen via MHC class I	4/501	37/18986	0.108108108108108	4.09688730646815	3.10418468796598	0.0158992288614778	0.0990360661545384	0.0789989144192725	IFI30/FCER1G/FCGR1A/ERAP2	4
GO:0002504	antigen processing and presentation of peptide or polysaccharide antigen via MHC class II	4/501	37/18986	0.108108108108108	4.09688730646815	3.10418468796598	0.0158992288614778	0.0990360661545384	0.0789989144192725	IFI30/CTSD/CTSL/FCER1G	4
GO:0006882	intracellular zinc ion homeostasis	4/501	37/18986	0.108108108108108	4.09688730646815	3.10418468796598	0.0158992288614778	0.0990360661545384	0.0789989144192725	MT1E/MT2A/S100A8/S100A9	4
GO:0015844	monoamine transport	6/501	77/18986	0.0779220779220779	2.95295124037639	2.82694213012844	0.0160484774643108	0.0993473056660734	0.0792471834033947	ADORA3/ADRA2A/FFAR3/ITGB3/MAOB/SLC6A4	6
GO:0032729	positive regulation of type II interferon production	6/501	77/18986	0.0779220779220779	2.95295124037639	2.82694213012844	0.0160484774643108	0.0993473056660734	0.0792471834033947	IL27/IL18/LGALS9/TLR7/CD14/ISG15	6
GO:0061614	miRNA transcription	6/501	77/18986	0.0779220779220779	2.95295124037639	2.82694213012844	0.0160484774643108	0.0993473056660734	0.0792471834033947	EGR1/FOS/NOTCH3/PPARG/FOSL1/KLF4	6
GO:1900076	regulation of cellular response to insulin stimulus	6/501	77/18986	0.0779220779220779	2.95295124037639	2.82694213012844	0.0160484774643108	0.0993473056660734	0.0792471834033947	CTSD/GRB10/PPARG/ECHDC3/SOCS1/SOCS3	6
GO:0019362	pyridine nucleotide metabolic process	10/501	172/18986	0.0581395348837209	2.20326788283897	2.60975906427622	0.0161381247165805	0.0993473056660734	0.0792471834033947	TREX1/ALDH1L2/ALDOA/GAPDH/HK3/LIPA/PGD/PKM/DDIT4/TKT	10
GO:0030509	BMP signaling pathway	10/501	172/18986	0.0581395348837209	2.20326788283897	2.60975906427622	0.0161381247165805	0.0993473056660734	0.0792471834033947	TOB1/FSTL1/EGR1/RBPMS2/PCSK6/PPARG/HTRA1/GREM2/TNFAIP6/FZD1	10
GO:0043409	negative regulation of MAPK cascade	10/501	172/18986	0.0581395348837209	2.20326788283897	2.60975906427622	0.0161381247165805	0.0993473056660734	0.0792471834033947	IRAK3/DUSP1/DUSP3/EPHB2/GBA1/GPER1/ATF3/DUSP13B/PER1/PPARG	10
GO:0046496	nicotinamide nucleotide metabolic process	10/501	172/18986	0.0581395348837209	2.20326788283897	2.60975906427622	0.0161381247165805	0.0993473056660734	0.0792471834033947	TREX1/ALDH1L2/ALDOA/GAPDH/HK3/LIPA/PGD/PKM/DDIT4/TKT	10
GO:0010952	positive regulation of peptidase activity	9/501	147/18986	0.0612244897959184	2.32017597458145	2.64530653881321	0.0161572281667253	0.0993473056660734	0.0792471834033947	CTSD/CTSH/GPER1/GRN/LGALS9/RET/S100A8/S100A9/TNFSF10	9
GO:0043405	regulation of MAP kinase activity	8/501	123/18986	0.0650406504065041	2.46479398925726	2.68310802826887	0.0163517012245722	0.10016254874599	0.0798974850642137	TRIB1/IRAK3/ADRA2A/DUSP1/FLT3/SASH1/GBA1/S100A12	8
GO:0010563	negative regulation of phosphorus metabolic process	15/501	306/18986	0.0490196078431373	1.85765723455051	2.49000643156457	0.01635972759881	0.10016254874599	0.0798974850642137	TRIB1/CDKN1C/IRAK3/DUSP1/DUSP3/EPHB2/GBA1/GRB10/DDIT4/SAMSN1/TSPO/TNFAIP3/SOCS1/IRS2/CDA	15
GO:0045936	negative regulation of phosphate metabolic process	15/501	306/18986	0.0490196078431373	1.85765723455051	2.49000643156457	0.01635972759881	0.10016254874599	0.0798974850642137	TRIB1/CDKN1C/IRAK3/DUSP1/DUSP3/EPHB2/GBA1/GRB10/DDIT4/SAMSN1/TSPO/TNFAIP3/SOCS1/IRS2/CDA	15
GO:0019364	pyridine nucleotide catabolic process	7/501	100/18986	0.07	2.65273453093812	2.72801996600332	0.0166761658933383	0.101954709828689	0.081327052952913	TREX1/ALDOA/GAPDH/HK3/LIPA/PKM/DDIT4	7
GO:0032946	positive regulation of mononuclear cell proliferation	9/501	148/18986	0.0608108108108108	2.30449910988833	2.62284	0.0168169053397155	0.102402659928895	0.0816843729980679	EPHB2/CD209/IGFBP2/IL18/LGALS9/BST1/VCAM1/PDCD1LG2/IRS2	9
GO:0071333	cellular response to glucose stimulus	9/501	148/18986	0.0608108108108108	2.30449910988833	2.62284	0.0168169053397155	0.102402659928895	0.0816843729980679	ADRA2A/SLC29A1/GAS6/GPR27/GPER1/ICAM1/TRPM4/PTPRN2/IRS2	9
GO:0071277	cellular response to calcium ion	6/501	78/18986	0.0769230769230769	2.9150928911408	2.79015792216401	0.0170113316172612	0.102402659928895	0.0816843729980679	FOS/FOSB/ALOX5AP/SLC25A24/INHBB/JUNB	6
GO:0002686	negative regulation of leukocyte migration	5/501	57/18986	0.087719298245614	3.32422873551143	2.89312297870416	0.01704102202939	0.102402659928895	0.0816843729980679	PADI2/DUSP1/HMOX1/CCL2/TNFAIP6	5
GO:0002762	negative regulation of myeloid leukocyte differentiation	5/501	57/18986	0.087719298245614	3.32422873551143	2.89312297870416	0.01704102202939	0.102402659928895	0.0816843729980679	TRIB1/LTF/TNFAIP6/C1QC/MAFB	5
GO:0099024	plasma membrane invagination	5/501	57/18986	0.087719298245614	3.32422873551143	2.89312297870416	0.01704102202939	0.102402659928895	0.0816843729980679	DOCK1/FCGR1A/ITGAM/MSR1/MARCO	5
GO:0006700	C21-steroid hormone biosynthetic process	3/501	21/18986	0.142857142857143	5.41374394069005	3.33161489010268	0.0170591681035572	0.102402659928895	0.0816843729980679	ADM/EGR1/TSPO	3
GO:0030502	negative regulation of bone mineralization	3/501	21/18986	0.142857142857143	5.41374394069005	3.33161489010268	0.0170591681035572	0.102402659928895	0.0816843729980679	ECM1/TRPM4/SRGN	3
GO:0032495	response to muramyl dipeptide	3/501	21/18986	0.142857142857143	5.41374394069005	3.33161489010268	0.0170591681035572	0.102402659928895	0.0816843729980679	NFKBIA/TNFAIP3/VIM	3
GO:0032616	interleukin-13 production	3/501	21/18986	0.142857142857143	5.41374394069005	3.33161489010268	0.0170591681035572	0.102402659928895	0.0816843729980679	LILRA5/IL18/LGALS9	3
GO:0032656	regulation of interleukin-13 production	3/501	21/18986	0.142857142857143	5.41374394069005	3.33161489010268	0.0170591681035572	0.102402659928895	0.0816843729980679	LILRA5/IL18/LGALS9	3
GO:0032930	positive regulation of superoxide anion generation	3/501	21/18986	0.142857142857143	5.41374394069005	3.33161489010268	0.0170591681035572	0.102402659928895	0.0816843729980679	ITGAM/CD177/TYROBP	3
GO:0090200	positive regulation of release of cytochrome c from mitochondria	3/501	21/18986	0.142857142857143	5.41374394069005	3.33161489010268	0.0170591681035572	0.102402659928895	0.0816843729980679	GPER1/MMP9/TNFSF10	3
GO:0034121	regulation of toll-like receptor signaling pathway	4/501	38/18986	0.105263157894737	3.98907448261372	3.03641608618985	0.017408791002647	0.10421028374565	0.0831262751731732	IRAK3/IRF7/S100A8/S100A9	4
GO:0045589	regulation of regulatory T cell differentiation	4/501	38/18986	0.105263157894737	3.98907448261372	3.03641608618985	0.017408791002647	0.10421028374565	0.0831262751731732	IL4I1/LAG3/LGALS9/SOCS1	4
GO:0009137	purine nucleoside diphosphate catabolic process	7/501	101/18986	0.0693069306930693	2.62647	2.69812857243661	0.0175253004521734	0.104616307421446	0.0834501514221182	TREX1/ALDOA/GAPDH/HK3/LIPA/PKM/DDIT4	7
GO:0009181	purine ribonucleoside diphosphate catabolic process	7/501	101/18986	0.0693069306930693	2.62647	2.69812857243661	0.0175253004521734	0.104616307421446	0.0834501514221182	TREX1/ALDOA/GAPDH/HK3/LIPA/PKM/DDIT4	7
GO:1990748	cellular detoxification	8/501	125/18986	0.064	2.42535728542914	2.63215115158131	0.0178540310809494	0.106430826055368	0.0848975534428093	ALOX5AP/HBD/HP/MGST1/MGST2/MPO/S100A9/PTGES	8
GO:2001238	positive regulation of extrinsic apoptotic signaling pathway	5/501	58/18986	0.0862068965517241	3.26691444696813	2.84650007492997	0.0182567467975957	0.108680744786795	0.0866922646446554	GPER1/ATF3/G0S2/RET/TNFSF10	5
GO:2001237	negative regulation of extrinsic apoptotic signaling pathway	7/501	102/18986	0.0686274509803922	2.60072012837071	2.66859662394182	0.0184044497635597	0.109408471761797	0.0872727566134001	IFI6/HMGB2/HMOX1/HSPA1A/ICAM1/TNFAIP3/KLF4	7
GO:0141091	transforming growth factor beta receptor superfamily signaling pathway	18/501	397/18986	0.0453400503778338	1.71821596102505	2.38087573120452	0.0188085971592384	0.11165656158896	0.0890660089381209	TOB1/CDKN1C/FSTL1/LRG1/EGR1/FOS/HSPA1A/ID1/RBPMS2/INHBB/LOX/PCSK6/PPARG/HTRA1/GREM2/TGFB1I1/TNFAIP6/FZD1	18
GO:0008584	male gonad development	9/501	151/18986	0.0596026490066225	2.25871435936075	2.55650875432754	0.018914052916092	0.111973277456424	0.0893186462921731	CYP1B1/HMGB2/INHBB/KCNE1/MMP14/RAB13/SDC1/UTF1/TNFSF10	9
GO:0071331	cellular response to hexose stimulus	9/501	151/18986	0.0596026490066225	2.25871435936075	2.55650875432754	0.018914052916092	0.111973277456424	0.0893186462921731	ADRA2A/SLC29A1/GAS6/GPR27/GPER1/ICAM1/TRPM4/PTPRN2/IRS2	9
GO:0032350	regulation of hormone metabolic process	4/501	39/18986	0.102564102564103	3.88679052152106	2.97092564655331	0.0190047549649726	0.112201149504742	0.0895004148654076	ADM/EGR1/FFAR3/HPN	4
GO:0140448	signaling receptor ligand precursor processing	4/501	39/18986	0.102564102564103	3.88679052152106	2.97092564655331	0.0190047549649726	0.112201149504742	0.0895004148654076	CTSG/CTSL/PCSK6/PLA2G7	4
GO:0046637	regulation of alpha-beta T cell differentiation	6/501	80/18986	0.075	2.84221556886228	2.71831668739604	0.019054762755495	0.112342071773824	0.0896128254922347	IL27/IL18/JUNB/LGALS1/LGALS9/SOCS1	6
GO:0045859	regulation of protein kinase activity	19/501	427/18986	0.0444964871194379	1.68624811267395	2.36119715302426	0.019166877874095	0.112839141056291	0.0900093268399841	TRIB1/CDKN1C/IRAK3/ADRA2A/DUSP1/DUSP3/EPHB2/EREG/FLT3/SASH1/GAS6/GBA1/LILRA5/ITGB3/SPDYC/LTF/RALB/S100A12/TNFAIP3	19
GO:0007517	muscle organ development	17/501	369/18986	0.046070460704607	1.74589574239056	2.38205013647656	0.0191915802959862	0.112839141056291	0.0900093268399841	BASP1/VAMP5/COL6A3/HBEGF/EGR1/EGR2/EGR3/FOS/STAC3/H1-5/NR4A1/CXCL10/ITGA7/LOX/ATF3/PKP2/FZD1	17
GO:0008585	female gonad development	7/501	103/18986	0.0679611650485437	2.57547041838653	2.6394157573606	0.0193141102208869	0.113249721322472	0.0903368377819036	CEBPB/EREG/INHBB/MMP14/RETN/PTX3/TNFAIP6	7
GO:0072526	pyridine-containing compound catabolic process	7/501	103/18986	0.0679611650485437	2.57547041838653	2.6394157573606	0.0193141102208869	0.113249721322472	0.0903368377819036	TREX1/ALDOA/GAPDH/HK3/LIPA/PKM/DDIT4	7
GO:0006837	serotonin transport	3/501	22/18986	0.136363636363636	5.16766467065868	3.21998	0.0193735117073162	0.113288916078973	0.0903681025860778	ITGB3/MAOB/SLC6A4	3
GO:0060713	labyrinthine layer morphogenesis	3/501	22/18986	0.136363636363636	5.16766467065868	3.21998	0.0193735117073162	0.113288916078973	0.0903681025860778	ADM/ST14/SOCS3	3
GO:0001890	placenta development	9/501	152/18986	0.0592105263157895	2.24385439647022	2.53474627026067	0.0196534858547662	0.114614222800251	0.0914252709119094	CEBPB/ADM/JUNB/PPARG/HTRA1/STOX2/ST14/FOSL1/SOCS3	9
GO:0046546	development of primary male sexual characteristics	9/501	152/18986	0.0592105263157895	2.24385439647022	2.53474627026067	0.0196534858547662	0.114614222800251	0.0914252709119094	CYP1B1/HMGB2/INHBB/KCNE1/MMP14/RAB13/SDC1/UTF1/TNFSF10	9
GO:0051924	regulation of calcium ion transport	13/501	258/18986	0.0503875968992248	1.90949883179378	2.42147915274408	0.0199510394137503	0.116191825745662	0.0926836904444225	ADRA2A/EGF/STAC3/CRACR2B/GPER1/HSPA2/LILRA5/CXCL10/ITGB3/CXCL9/NTSR1/CCL2/TSPO	13
GO:0006809	nitric oxide biosynthetic process	6/501	81/18986	0.0740740740740741	2.80712648776521	2.68322539982931	0.0201366733451462	0.116640730508677	0.0930417720033214	CLU/CYP1B1/PTX3/SPR/TSPO/KLF4	6
GO:0032088	negative regulation of NF-kappaB transcription factor activity	6/501	81/18986	0.0740740740740741	2.80712648776521	2.68322539982931	0.0201366733451462	0.116640730508677	0.0930417720033214	IRAK3/ADORA3/CYP1B1/NFKBIA/TMIGD3/TNFAIP3	6
GO:0042093	T-helper cell differentiation	6/501	81/18986	0.0740740740740741	2.80712648776521	2.68322539982931	0.0201366733451462	0.116640730508677	0.0930417720033214	IL27/IL18/JUNB/LGALS1/SEMA4A/SOCS3	6
GO:0045921	positive regulation of exocytosis	6/501	81/18986	0.0740740740740741	2.80712648776521	2.68322539982931	0.0201366733451462	0.116640730508677	0.0930417720033214	RPH3A/ANXA2/ITGAM/CD177/S100A10/SDC1	6
GO:0009191	ribonucleoside diphosphate catabolic process	7/501	104/18986	0.0673076923076923	2.5507062797482	2.6105778860751	0.0202547685959967	0.117009402453755	0.0933358535896454	TREX1/ALDOA/GAPDH/HK3/LIPA/PKM/DDIT4	7
GO:0046031	ADP metabolic process	7/501	104/18986	0.0673076923076923	2.5507062797482	2.6105778860751	0.0202547685959967	0.117009402453755	0.0933358535896454	TREX1/ALDOA/GAPDH/HK3/LIPA/PKM/DDIT4	7
GO:0071326	cellular response to monosaccharide stimulus	9/501	153/18986	0.0588235294117647	2.22918868146061	2.51315312654407	0.0204136090960144	0.117768713952577	0.0939415398455936	ADRA2A/SLC29A1/GAS6/GPR27/GPER1/ICAM1/TRPM4/PTPRN2/IRS2	9
GO:0043549	regulation of kinase activity	20/501	460/18986	0.0434782608695652	1.64766119934045	2.31499683679491	0.020644968111397	0.11871640326718	0.0946974909850861	TRIB1/CDKN1C/IRAK3/ADRA2A/DUSP1/DUSP3/EPHB2/EREG/FLT3/SASH1/GAS6/GBA1/LILRA5/ITGB3/SPDYC/LTF/RALB/S100A12/TNFAIP3/IRS2	20
GO:0006730	one-carbon metabolic process	4/501	40/18986	0.1	3.78962075848303	2.90757436710649	0.0206883634358115	0.11871640326718	0.0946974909850861	ALDH1L2/TYMS/CA3/CA4	4
GO:0033028	myeloid cell apoptotic process	4/501	40/18986	0.1	3.78962075848303	2.90757436710649	0.0206883634358115	0.11871640326718	0.0946974909850861	CTSL/GAS6/IRF7/LIPA	4
GO:0090199	regulation of release of cytochrome c from mitochondria	4/501	40/18986	0.1	3.78962075848303	2.90757436710649	0.0206883634358115	0.11871640326718	0.0946974909850861	CLU/GPER1/MMP9/TNFSF10	4
GO:1903409	reactive oxygen species biosynthetic process	5/501	60/18986	0.0833333333333333	3.15801729873586	2.7562306965442	0.020856600248418	0.119522223823601	0.0953402765039964	CYBB/LIPA/MAOB/MPO/ZNF205	5
GO:0050870	positive regulation of T cell activation	13/501	260/18986	0.05	1.89481037924152	2.39171602650585	0.0211032904703667	0.120774890068756	0.0963395011030685	EGR3/IL4I1/CD209/IGFBP2/IL18/LGALS1/LGALS9/CCL2/SMARCD3/VCAM1/PDCD1LG2/SOCS1/VNN1	13
GO:0035296	regulation of tube diameter	9/501	154/18986	0.0584415584415584	2.21471343028229	2.49172670699219	0.0211947168420521	0.120838706116016	0.0963904057749904	UTS2/ADCY6/ADM/ADRA2A/GPER1/KCNMA1/TRPM4/SCPEP1/SLC6A4	9
GO:0097746	blood vessel diameter maintenance	9/501	154/18986	0.0584415584415584	2.21471343028229	2.49172670699219	0.0211947168420521	0.120838706116016	0.0963904057749904	UTS2/ADCY6/ADM/ADRA2A/GPER1/KCNMA1/TRPM4/SCPEP1/SLC6A4	9
GO:0009749	response to glucose	11/501	206/18986	0.0533980582524272	2.02358390016084	2.43177673230876	0.0212053104643616	0.120838706116016	0.0963904057749904	COL6A3/ADRA2A/EGR1/SLC29A1/GAS6/GPR27/GPER1/ICAM1/TRPM4/PTPRN2/IRS2	11
GO:2000060	positive regulation of ubiquitin-dependent protein catabolic process	7/501	105/18986	0.0666666666666667	2.52641383898869	2.58207518826148	0.0212269016094909	0.120838706116016	0.0963904057749904	TRIB1/CLU/EGF/GBA1/HSPA1A/TGFB1I1/CDC20	7
GO:0030500	regulation of bone mineralization	6/501	82/18986	0.0731707317073171	2.77289323791442	2.64866535939429	0.0212595703025049	0.120864594127204	0.096411056078054	ECM1/TMEM119/LTF/TRPM4/SRGN/ISG15	6
GO:0006740	NADPH regeneration	3/501	23/18986	0.130434782608696	4.94298359802135	3.11494083568603	0.0218524368225722	0.123418887599757	0.0984485603860815	ALDH1L2/PGD/TKT	3
GO:0032928	regulation of superoxide anion generation	3/501	23/18986	0.130434782608696	4.94298359802135	3.11494083568603	0.0218524368225722	0.123418887599757	0.0984485603860815	ITGAM/CD177/TYROBP	3
GO:0035855	megakaryocyte development	3/501	23/18986	0.130434782608696	4.94298359802135	3.11494083568603	0.0218524368225722	0.123418887599757	0.0984485603860815	ZNF385A/GP1BA/GP9	3
GO:0046794	transport of virus	3/501	23/18986	0.130434782608696	4.94298359802135	3.11494083568603	0.0218524368225722	0.123418887599757	0.0984485603860815	CTSL/CD209/SIGLEC1	3
GO:0060143	positive regulation of syncytium formation by plasma membrane fusion	3/501	23/18986	0.130434782608696	4.94298359802135	3.11494083568603	0.0218524368225722	0.123418887599757	0.0984485603860815	EHD2/CXCL9/TYROBP	3
GO:0035150	regulation of tube size	9/501	155/18986	0.0580645161290323	2.20042495653854	2.47046445323549	0.0219970997990703	0.123910268592928	0.0988405243092667	UTS2/ADCY6/ADM/ADRA2A/GPER1/KCNMA1/TRPM4/SCPEP1/SLC6A4	9
GO:0072523	purine-containing compound catabolic process	9/501	155/18986	0.0580645161290323	2.20042495653854	2.47046445323549	0.0219970997990703	0.123910268592928	0.0988405243092667	TREX1/ALDOA/GAPDH/HK3/LIPA/ADA2/PKM/DDIT4/VNN1	9
GO:0031102	neuron projection regeneration	5/501	61/18986	0.0819672131147541	3.10624652334675	2.71250539716938	0.0222424731244366	0.12463904757344	0.0994218554399093	ADM/GRN/RTN4RL2/TSPO/KLF4	5
GO:0043030	regulation of macrophage activation	5/501	61/18986	0.0819672131147541	3.10624652334675	2.71250539716938	0.0222424731244366	0.12463904757344	0.0994218554399093	VSIG4/GRN/MMP8/BPI/CST7	5
GO:0046173	polyol biosynthetic process	5/501	61/18986	0.0819672131147541	3.10624652334675	2.71250539716938	0.0222424731244366	0.12463904757344	0.0994218554399093	CYP27A1/GBA1/GPER1/NTSR1/SPR	5
GO:0098900	regulation of action potential	5/501	61/18986	0.0819672131147541	3.10624652334675	2.71250539716938	0.0222424731244366	0.12463904757344	0.0994218554399093	FGF13/GBA1/JUP/PKP2/TRPM4	5
GO:1903115	regulation of actin filament-based movement	4/501	41/18986	0.0975609756097561	3.69719098388589	2.84623502741131	0.0224607345661937	0.125698225475912	0.10026673859936	FGF13/JUP/PKP2/TRPM4	4
GO:0003012	muscle system process	20/501	465/18986	0.043010752688172	1.62994441225077	2.26417986931004	0.0228491432259146	0.127705614544839	0.101867989168166	MYL9/UTS2/CHRNE/LTB4R/ADRA2A/FGF13/ALDOA/STAC3/GPER1/HMOX1/NR4A1/JUP/KCNE1/KCNMA1/PKP2/PPARG/TRPM4/SCN1B/TNNT1/CALD1	20
GO:0002532	production of molecular mediator involved in inflammatory response	7/501	107/18986	0.0654205607476635	2.47919115040946	2.5260452834549	0.0232674456937201	0.129538188590167	0.103329793597554	EPHB2/ALOX5AP/GRN/LIPA/PER1/S100A9/IL1R2	7
GO:0045639	positive regulation of myeloid cell differentiation	7/501	107/18986	0.0654205607476635	2.47919115040946	2.5260452834549	0.0232674456937201	0.129538188590167	0.103329793597554	TRIB1/FOS/HMGB2/HSPA1A/KLF10/TYROBP/ISG15	7
GO:0046545	development of primary female sexual characteristics	7/501	107/18986	0.0654205607476635	2.47919115040946	2.5260452834549	0.0232674456937201	0.129538188590167	0.103329793597554	CEBPB/EREG/INHBB/MMP14/RETN/PTX3/TNFAIP6	7
GO:0032411	positive regulation of transporter activity	6/501	84/18986	0.0714285714285714	2.70687197034502	2.5810781031971	0.023630769183156	0.131192735642806	0.10464958976969	EPHB2/FGF13/STAC3/HSPA2/SCN1B/CCL2	6
GO:2000514	regulation of CD4-positive, alpha-beta T cell activation	6/501	84/18986	0.0714285714285714	2.70687197034502	2.5810781031971	0.023630769183156	0.131192735642806	0.10464958976969	IL27/IL18/JUNB/LGALS1/LGALS9/SOCS1	6
GO:0086002	cardiac muscle cell action potential involved in contraction	5/501	62/18986	0.0806451612903226	3.05614577297019	2.66967080730484	0.023686729376179	0.131192735642806	0.10464958976969	JUP/KCNE1/PKP2/TRPM4/SCN1B	5
GO:1900024	regulation of substrate adhesion-dependent cell spreading	5/501	62/18986	0.0806451612903226	3.05614577297019	2.66967080730484	0.023686729376179	0.131192735642806	0.10464958976969	OLFM4/DOCK1/ITGB3/PKP2/S100A10	5
GO:0002691	regulation of cellular extravasation	4/501	42/18986	0.0952380952380952	3.6091626271267	2.78679092801749	0.0243228628977143	0.132960624873155	0.106059796530055	GP1BA/ICAM1/SELP/BST1	4
GO:0044319	wound healing, spreading of cells	4/501	42/18986	0.0952380952380952	3.6091626271267	2.78679092801749	0.0243228628977143	0.132960624873155	0.106059796530055	LRG1/HBEGF/ITGB3/CD151	4
GO:0045066	regulatory T cell differentiation	4/501	42/18986	0.0952380952380952	3.6091626271267	2.78679092801749	0.0243228628977143	0.132960624873155	0.106059796530055	IL4I1/LAG3/LGALS9/SOCS1	4
GO:0090505	epiboly involved in wound healing	4/501	42/18986	0.0952380952380952	3.6091626271267	2.78679092801749	0.0243228628977143	0.132960624873155	0.106059796530055	LRG1/HBEGF/ITGB3/CD151	4
GO:2000008	regulation of protein localization to cell surface	4/501	42/18986	0.0952380952380952	3.6091626271267	2.78679092801749	0.0243228628977143	0.132960624873155	0.106059796530055	EGF/EPHB2/TAX1BP3/TYROBP	4
GO:0009134	nucleoside diphosphate catabolic process	7/501	108/18986	0.0648148148148148	2.45623567679456	2.49850365933953	0.0243367562715889	0.132960624873155	0.106059796530055	TREX1/ALDOA/GAPDH/HK3/LIPA/PKM/DDIT4	7
GO:0002407	dendritic cell chemotaxis	3/501	24/18986	0.125	4.73702594810379	3.01581085002377	0.0244961492696775	0.132960624873155	0.106059796530055	GAS6/LGALS9/TRPM4	3
GO:0015874	norepinephrine transport	3/501	24/18986	0.125	4.73702594810379	3.01581085002377	0.0244961492696775	0.132960624873155	0.106059796530055	ADORA3/ADRA2A/FFAR3	3
GO:0034114	regulation of heterotypic cell-cell adhesion	3/501	24/18986	0.125	4.73702594810379	3.01581085002377	0.0244961492696775	0.132960624873155	0.106059796530055	IL1RN/CEACAM6/KLF4	3
GO:0045591	positive regulation of regulatory T cell differentiation	3/501	24/18986	0.125	4.73702594810379	3.01581085002377	0.0244961492696775	0.132960624873155	0.106059796530055	IL4I1/LGALS9/SOCS1	3
GO:0046885	regulation of hormone biosynthetic process	3/501	24/18986	0.125	4.73702594810379	3.01581085002377	0.0244961492696775	0.132960624873155	0.106059796530055	ADM/EGR1/FFAR3	3
GO:0071294	cellular response to zinc ion	3/501	24/18986	0.125	4.73702594810379	3.01581085002377	0.0244961492696775	0.132960624873155	0.106059796530055	MT1E/MT2A/TSPO	3
GO:0072574	hepatocyte proliferation	3/501	24/18986	0.125	4.73702594810379	3.01581085002377	0.0244961492696775	0.132960624873155	0.106059796530055	CEBPB/HPN/TNFAIP3	3
GO:0072575	epithelial cell proliferation involved in liver morphogenesis	3/501	24/18986	0.125	4.73702594810379	3.01581085002377	0.0244961492696775	0.132960624873155	0.106059796530055	CEBPB/HPN/TNFAIP3	3
GO:0071772	response to BMP	10/501	184/18986	0.0543478260869565	2.05957649917556	2.37768129294903	0.024500887598776	0.132960624873155	0.106059796530055	TOB1/FSTL1/EGR1/RBPMS2/PCSK6/PPARG/HTRA1/GREM2/TNFAIP6/FZD1	10
GO:0071773	cellular response to BMP stimulus	10/501	184/18986	0.0543478260869565	2.05957649917556	2.37768129294903	0.024500887598776	0.132960624873155	0.106059796530055	TOB1/FSTL1/EGR1/RBPMS2/PCSK6/PPARG/HTRA1/GREM2/TNFAIP6/FZD1	10
GO:0009746	response to hexose	11/501	211/18986	0.0521327014218009	1.97563167503855	2.34612735243578	0.0247662983248958	0.134231463052209	0.10707351648528	COL6A3/ADRA2A/EGR1/SLC29A1/GAS6/GPR27/GPER1/ICAM1/TRPM4/PTPRN2/IRS2	11
GO:0086001	cardiac muscle cell action potential	6/501	85/18986	0.0705882352941176	2.67502641775273	2.54802197358839	0.0248802406145749	0.13434079668523	0.107160729544658	FGF13/JUP/KCNE1/PKP2/TRPM4/SCN1B	6
GO:0086003	cardiac muscle cell contraction	6/501	85/18986	0.0705882352941176	2.67502641775273	2.54802197358839	0.0248802406145749	0.13434079668523	0.107160729544658	FGF13/JUP/KCNE1/PKP2/TRPM4/SCN1B	6
GO:1904427	positive regulation of calcium ion transmembrane transport	6/501	85/18986	0.0705882352941176	2.67502641775273	2.54802197358839	0.0248802406145749	0.13434079668523	0.107160729544658	STAC3/GPER1/HSPA2/CXCL10/CXCL9/NTSR1	6
GO:0090287	regulation of cellular response to growth factor stimulus	17/501	381/18986	0.0446194225721785	1.69090690011054	2.24275388108672	0.0251872421643506	0.135827812826072	0.108346889954817	TOB1/CDKN1C/FSTL1/LRG1/GRB10/HSPA1A/RBPMS2/ITGB3/LOX/PCSK6/PPARG/HTRA1/GREM2/TGFB1I1/TNFAIP6/FZD1/CD63	17
GO:0001676	long-chain fatty acid metabolic process	7/501	109/18986	0.0642201834862385	2.43370140453039	2.47126835488573	0.0254393397392535	0.137015391227208	0.109294195397373	MGLL/CYP1B1/PTGR1/ALOX12/ALOX15B/CYP2S1/PTGDS	7
GO:0048678	response to axon injury	6/501	86/18986	0.0697674418604651	2.64392145940677	2.51543919922063	0.0261730363325062	0.140450536329319	0.112034335878277	GRN/RTN4RL2/AXL/TSPO/TYROBP/KLF4	6
GO:0042092	type 2 immune response	4/501	43/18986	0.0930232558139535	3.52522861254236	2.72913479135694	0.0262756205747618	0.140450536329319	0.112034335878277	ECM1/IL18/ARG1/RSAD2	4
GO:0045124	regulation of bone resorption	4/501	43/18986	0.0930232558139535	3.52522861254236	2.72913479135694	0.0262756205747618	0.140450536329319	0.112034335878277	SIGLEC15/TMEM119/ITGB3/TNFAIP3	4
GO:0051281	positive regulation of release of sequestered calcium ion into cytosol	4/501	43/18986	0.0930232558139535	3.52522861254236	2.72913479135694	0.0262756205747618	0.140450536329319	0.112034335878277	GPER1/CXCL10/CXCL9/NTSR1	4
GO:0090504	epiboly	4/501	43/18986	0.0930232558139535	3.52522861254236	2.72913479135694	0.0262756205747618	0.140450536329319	0.112034335878277	LRG1/HBEGF/ITGB3/CD151	4
GO:1900026	positive regulation of substrate adhesion-dependent cell spreading	4/501	43/18986	0.0930232558139535	3.52522861254236	2.72913479135694	0.0262756205747618	0.140450536329319	0.112034335878277	OLFM4/DOCK1/ITGB3/S100A10	4
GO:0032869	cellular response to insulin stimulus	11/501	213/18986	0.0516431924882629	1.95708114287856	2.31252351396962	0.0263058822115174	0.140450536329319	0.112034335878277	CTSD/FFAR3/GRB10/INHBB/PKM/PPARG/RAB13/ECHDC3/SOCS1/IRS2/SOCS3	11
GO:0034765	regulation of monoatomic ion transmembrane transport	16/501	354/18986	0.0451977401129944	1.71282294168725	2.22878408619196	0.0264274655882326	0.140924624191345	0.112412505447138	ADRA2A/EPHB2/FGF13/STAC3/GPER1/GRIN2D/HSPA2/CXCL10/ITGB3/KCNE1/CXCL9/MMP9/NTSR1/SCN1B/CCL2/CD63	16
GO:0032611	interleukin-1 beta production	7/501	110/18986	0.0636363636363636	2.41157684630738	2.44433271603683	0.0265756165951914	0.14125143974117	0.112673199097987	EGR1/LILRA5/LGALS9/NAIP/ORM1/TNFAIP3/TYROBP	7
GO:0032651	regulation of interleukin-1 beta production	7/501	110/18986	0.0636363636363636	2.41157684630738	2.44433271603683	0.0265756165951914	0.14125143974117	0.112673199097987	EGR1/LILRA5/LGALS9/NAIP/ORM1/TNFAIP3/TYROBP	7
GO:0010324	membrane invagination	5/501	64/18986	0.078125	2.96064121756487	2.58653900816706	0.0267533674420016	0.14125143974117	0.112673199097987	DOCK1/FCGR1A/ITGAM/MSR1/MARCO	5
GO:0033619	membrane protein proteolysis	5/501	64/18986	0.078125	2.96064121756487	2.58653900816706	0.0267533674420016	0.14125143974117	0.112673199097987	ADRA2A/CTSH/RET/TIMP1/TIMP2	5
GO:0051289	protein homotetramerization	5/501	64/18986	0.078125	2.96064121756487	2.58653900816706	0.0267533674420016	0.14125143974117	0.112673199097987	DNM1/ALDOA/TRPM4/VASP/AQP10	5
GO:0001820	serotonin secretion	2/501	10/18986	0.2	7.57924151696607	3.42600450382805	0.0271789066230683	0.14125143974117	0.112673199097987	MAOB/SLC6A4	2
GO:0030853	negative regulation of granulocyte differentiation	2/501	10/18986	0.2	7.57924151696607	3.42600450382805	0.0271789066230683	0.14125143974117	0.112673199097987	TRIB1/C1QC	2
GO:0032815	negative regulation of natural killer cell activation	2/501	10/18986	0.2	7.57924151696607	3.42600450382805	0.0271789066230683	0.14125143974117	0.112673199097987	PGLYRP2/PGLYRP1	2
GO:0034351	negative regulation of glial cell apoptotic process	2/501	10/18986	0.2	7.57924151696607	3.42600450382805	0.0271789066230683	0.14125143974117	0.112673199097987	GAS6/CCL2	2
GO:0035646	endosome to melanosome transport	2/501	10/18986	0.2	7.57924151696607	3.42600450382805	0.0271789066230683	0.14125143974117	0.112673199097987	RAB32/CD63	2
GO:0043485	endosome to pigment granule transport	2/501	10/18986	0.2	7.57924151696607	3.42600450382805	0.0271789066230683	0.14125143974117	0.112673199097987	RAB32/CD63	2
GO:0048757	pigment granule maturation	2/501	10/18986	0.2	7.57924151696607	3.42600450382805	0.0271789066230683	0.14125143974117	0.112673199097987	RAB32/CD63	2
GO:0060068	vagina development	2/501	10/18986	0.2	7.57924151696607	3.42600450382805	0.0271789066230683	0.14125143974117	0.112673199097987	MERTK/AXL	2
GO:0070432	regulation of nucleotide-binding oligomerization domain containing 2 signaling pathway	2/501	10/18986	0.2	7.57924151696607	3.42600450382805	0.0271789066230683	0.14125143974117	0.112673199097987	HSPA1A/TNFAIP3	2
GO:0070471	uterine smooth muscle contraction	2/501	10/18986	0.2	7.57924151696607	3.42600450382805	0.0271789066230683	0.14125143974117	0.112673199097987	ADRA2A/GPER1	2
GO:0070472	regulation of uterine smooth muscle contraction	2/501	10/18986	0.2	7.57924151696607	3.42600450382805	0.0271789066230683	0.14125143974117	0.112673199097987	ADRA2A/GPER1	2
GO:1903010	regulation of bone development	2/501	10/18986	0.2	7.57924151696607	3.42600450382805	0.0271789066230683	0.14125143974117	0.112673199097987	TMEM119/LOX	2
GO:1904179	positive regulation of adipose tissue development	2/501	10/18986	0.2	7.57924151696607	3.42600450382805	0.0271789066230683	0.14125143974117	0.112673199097987	PPARG/TRPM4	2
GO:1905049	negative regulation of metallopeptidase activity	2/501	10/18986	0.2	7.57924151696607	3.42600450382805	0.0271789066230683	0.14125143974117	0.112673199097987	TIMP1/TIMP2	2
GO:1905150	regulation of voltage-gated sodium channel activity	2/501	10/18986	0.2	7.57924151696607	3.42600450382805	0.0271789066230683	0.14125143974117	0.112673199097987	FGF13/SCN1B	2
GO:2000508	regulation of dendritic cell chemotaxis	2/501	10/18986	0.2	7.57924151696607	3.42600450382805	0.0271789066230683	0.14125143974117	0.112673199097987	GAS6/LGALS9	2
GO:0042531	positive regulation of tyrosine phosphorylation of STAT protein	3/501	25/18986	0.12	4.54754491017964	2.92201017272848	0.0273044552571561	0.141391022524406	0.11278454124611	FLT3/IL18/OSM	3
GO:0044090	positive regulation of vacuole organization	3/501	25/18986	0.12	4.54754491017964	2.92201017272848	0.0273044552571561	0.141391022524406	0.11278454124611	GRN/ANXA2/RALB	3
GO:1901623	regulation of lymphocyte chemotaxis	3/501	25/18986	0.12	4.54754491017964	2.92201017272848	0.0273044552571561	0.141391022524406	0.11278454124611	PADI2/CXCL10/CCL2	3
GO:0008625	extrinsic apoptotic signaling pathway via death domain receptors	6/501	87/18986	0.0689655172413793	2.61353155757451	2.48331672677914	0.0275096852620332	0.142282343268615	0.113495528403879	HMGB2/HMOX1/ICAM1/ATF3/TNFAIP3/TNFSF10	6
GO:0046434	organophosphate catabolic process	12/501	242/18986	0.0495867768595041	1.87915078933043	2.26597102260076	0.027550124781806	0.142320235952166	0.113525754572801	SMPDL3A/TREX1/ALDOA/GAPDH/HK3/LIPA/NTSR1/PKM/DDIT4/PLA2G7/PLBD1/VNN1	12
GO:0009743	response to carbohydrate	12/501	243/18986	0.0493827160493827	1.87141765851014	2.2507350633945	0.0283187722242426	0.145890969599592	0.116374051085173	COL6A3/ADRA2A/EGR1/SLC29A1/GAS6/GPR27/GPER1/ICAM1/TRPM4/PTPRN2/CDT1/IRS2	12
GO:0048524	positive regulation of viral process	5/501	65/18986	0.0769230769230769	2.9150928911408	2.54617890585377	0.0283771174000137	0.145890969599592	0.116374051085173	CD209/CLEC4G/LGALS1/LGALS9/AXL	5
GO:0097192	extrinsic apoptotic signaling pathway in absence of ligand	5/501	65/18986	0.0769230769230769	2.9150928911408	2.54617890585377	0.0283771174000137	0.145890969599592	0.116374051085173	IFI6/HSPA1A/BCL2A1/RET/KLF4	5
GO:2001244	positive regulation of intrinsic apoptotic signaling pathway	5/501	65/18986	0.0769230769230769	2.9150928911408	2.54617890585377	0.0283771174000137	0.145890969599592	0.116374051085173	CLU/SEPTIN4/S100A8/S100A9/VNN1	5
GO:0050920	regulation of chemotaxis	11/501	216/18986	0.0509259259259259	1.92989946033858	2.26279479536982	0.028743382167674	0.147597439135798	0.11773526469234	PADI2/DUSP1/DUSP3/GAS6/CXCL10/LGALS9/CCL2/BST1/TNFAIP6/C3AR1/PLA2G7	11
GO:0031341	regulation of cell killing	7/501	112/18986	0.0625	2.3685129740519	2.39133483999236	0.0289508704469568	0.148485490669476	0.118443644072024	ICAM1/ITGAM/ARG1/LAG3/LGALS9/NECTIN2/TYROBP	7
GO:0051592	response to calcium ion	8/501	137/18986	0.0583941605839416	2.21291723123097	2.34564199536016	0.0289978374943296	0.148549112694432	0.118494393976578	FOS/FOSB/ALOX5AP/SLC25A24/INHBB/JUNB/KCNMA1/SDC1	8
GO:0071322	cellular response to carbohydrate stimulus	9/501	163/18986	0.0552147239263804	2.09242863965321	2.30598721221272	0.0292156604772158	0.149486796108421	0.119242363626932	ADRA2A/SLC29A1/GAS6/GPR27/GPER1/ICAM1/TRPM4/PTPRN2/IRS2	9
GO:0060348	bone development	11/501	217/18986	0.0506912442396313	1.9210059144384	2.24639516191678	0.029590778410809	0.151226118441923	0.12062978319545	ECM1/ALPL/SIGLEC15/SH3PXD2B/ANXA2/TMEM119/LIPA/LOX/LTF/MMP14/TYROBP	11
GO:0032613	interleukin-10 production	5/501	66/18986	0.0757575757575758	2.8709248170326	2.50658348377272	0.0300619861887603	0.152951795837676	0.122006318494113	LILRA5/LGALS9/TYROBP/PDCD1LG2/ISG15	5
GO:0032653	regulation of interleukin-10 production	5/501	66/18986	0.0757575757575758	2.8709248170326	2.50658348377272	0.0300619861887603	0.152951795837676	0.122006318494113	LILRA5/LGALS9/TYROBP/PDCD1LG2/ISG15	5
GO:1901224	positive regulation of non-canonical NF-kappaB signal transduction	5/501	66/18986	0.0757575757575758	2.8709248170326	2.50658348377272	0.0300619861887603	0.152951795837676	0.122006318494113	SASH1/IFI35/IL18/LGALS9/TLR7	5
GO:0001776	leukocyte homeostasis	7/501	113/18986	0.0619469026548673	2.34755268224613	2.36526029157526	0.03019062544576	0.152951795837676	0.122006318494113	MERTK/FLT3/LGALS2/LGALS9/LIPA/AXL/TNFAIP3	7
GO:0006887	exocytosis	16/501	360/18986	0.0444444444444444	1.68427589265913	2.15792887930802	0.0301993169574762	0.152951795837676	0.122006318494113	ADRA2A/RPH3A/ANXA2/ANXA3/ITGAM/LGALS9/SEPTIN4/CD177/PTGDS/RAB13/RALB/S100A10/SDC1/SYN2/SYP/OTOF	16
GO:0060669	embryonic placenta morphogenesis	3/501	26/18986	0.115384615384615	4.37263933671119	2.83303437937118	0.0302767893987932	0.152951795837676	0.122006318494113	ADM/ST14/SOCS3	3
GO:1901658	glycosyl compound catabolic process	3/501	26/18986	0.115384615384615	4.37263933671119	2.83303437937118	0.0302767893987932	0.152951795837676	0.122006318494113	GBA1/ADA2/CDA	3
GO:2000273	positive regulation of signaling receptor activity	3/501	26/18986	0.115384615384615	4.37263933671119	2.83303437937118	0.0302767893987932	0.152951795837676	0.122006318494113	ADRA2A/EPHB2/CCL2	3
GO:0046209	nitric oxide metabolic process	6/501	89/18986	0.0674157303370786	2.55480051133688	2.42040300133954	0.0303165420721189	0.152951795837676	0.122006318494113	CLU/CYP1B1/PTX3/SPR/TSPO/KLF4	6
GO:0098586	cellular response to virus	6/501	89/18986	0.0674157303370786	2.55480051133688	2.42040300133954	0.0303165420721189	0.152951795837676	0.122006318494113	TRIM6/IFI6/CXCL10/LGALS9/OAS1/TLR7	6
GO:0046394	carboxylic acid biosynthetic process	15/501	331/18986	0.0453172205438066	1.71735079689563	2.16751639682711	0.030319899965961	0.152951795837676	0.122006318494113	CES1/MGLL/CYP27A1/ALOX12/ALOX5AP/ALOX15B/GGT1/LTA4H/MGST2/NAIP/PTGDS/BCAT1/SLC1A3/HSD3B7/PTGES	15
GO:0095500	acetylcholine receptor signaling pathway	4/501	45/18986	0.0888888888888889	3.36855178531825	2.61879875342008	0.0304559096269626	0.153098882370968	0.122123646220333	CHRNA2/CHRNE/GNA15/LY6E	4
GO:2001239	regulation of extrinsic apoptotic signaling pathway in absence of ligand	4/501	45/18986	0.0888888888888889	3.36855178531825	2.61879875342008	0.0304559096269626	0.153098882370968	0.122123646220333	IFI6/HSPA1A/RET/KLF4	4
GO:0034284	response to monosaccharide	11/501	218/18986	0.0504587155963303	1.91219396070245	2.23008223578691	0.0304559200621632	0.153098882370968	0.122123646220333	COL6A3/ADRA2A/EGR1/SLC29A1/GAS6/GPR27/GPER1/ICAM1/TRPM4/PTPRN2/IRS2	11
GO:0010821	regulation of mitochondrion organization	7/501	114/18986	0.0614035087719298	2.32696	2.33946077110691	0.0314656292240395	0.157310591261079	0.12548323473276	CLU/GPER1/HSPA1A/MMP9/PPARG/ZNF205/TNFSF10	7
GO:2001056	positive regulation of cysteine-type endopeptidase activity	7/501	114/18986	0.0614035087719298	2.32696	2.33946077110691	0.0314656292240395	0.157310591261079	0.12548323473276	CTSD/GPER1/LGALS9/RET/S100A8/S100A9/TNFSF10	7
GO:0048145	regulation of fibroblast proliferation	6/501	90/18986	0.0666666666666667	2.52641383898869	2.38958809339605	0.0317876901877966	0.157310591261079	0.12548323473276	IFI30/EREG/FN1/GAS6/ITGB3/S100A6	6
GO:0002820	negative regulation of adaptive immune response	5/501	67/18986	0.0746268656716418	2.82807519289779	2.46772524657489	0.0318085365955795	0.157310591261079	0.12548323473276	IL4I1/CLEC4G/ARG1/LGALS1/SAMSN1	5
GO:0030219	megakaryocyte differentiation	5/501	67/18986	0.0746268656716418	2.82807519289779	2.46772524657489	0.0318085365955795	0.157310591261079	0.12548323473276	ZNF385A/GP1BA/GP9/HMGB2/LOX	5
GO:0038034	signal transduction in absence of ligand	5/501	67/18986	0.0746268656716418	2.82807519289779	2.46772524657489	0.0318085365955795	0.157310591261079	0.12548323473276	IFI6/HSPA1A/BCL2A1/RET/KLF4	5
GO:0033673	negative regulation of kinase activity	9/501	166/18986	0.0542168674698795	2.05461366423779	2.24673610629653	0.0323065859895586	0.157310591261079	0.12548323473276	TRIB1/CDKN1C/IRAK3/DUSP1/DUSP3/EPHB2/GBA1/TNFAIP3/IRS2	9
GO:0051147	regulation of muscle cell differentiation	9/501	166/18986	0.0542168674698795	2.05461366423779	2.24673610629653	0.0323065859895586	0.157310591261079	0.12548323473276	BHLHA15/EREG/GPER1/TMEM119/RBPMS2/MMP14/NID1/SMARCD3/PLPP7	9
GO:0070665	positive regulation of leukocyte proliferation	9/501	166/18986	0.0542168674698795	2.05461366423779	2.24673610629653	0.0323065859895586	0.157310591261079	0.12548323473276	EPHB2/CD209/IGFBP2/IL18/LGALS9/BST1/VCAM1/PDCD1LG2/IRS2	9
GO:0016053	organic acid biosynthetic process	15/501	334/18986	0.0449101796407186	1.70192549033669	2.13066896609913	0.0324517070280741	0.157310591261079	0.12548323473276	CES1/MGLL/CYP27A1/ALOX12/ALOX5AP/ALOX15B/GGT1/LTA4H/MGST2/NAIP/PTGDS/BCAT1/SLC1A3/HSD3B7/PTGES	15
GO:0001867	complement activation, lectin pathway	2/501	11/18986	0.181818181818182	6.89021956087824	3.21700229069292	0.0326468874197737	0.157310591261079	0.12548323473276	FCN1/SERPING1	2
GO:0002158	osteoclast proliferation	2/501	11/18986	0.181818181818182	6.89021956087824	3.21700229069292	0.0326468874197737	0.157310591261079	0.12548323473276	JUNB/TNFAIP3	2
GO:0002934	desmosome organization	2/501	11/18986	0.181818181818182	6.89021956087824	3.21700229069292	0.0326468874197737	0.157310591261079	0.12548323473276	JUP/PKP2	2
GO:0010887	negative regulation of cholesterol storage	2/501	11/18986	0.181818181818182	6.89021956087824	3.21700229069292	0.0326468874197737	0.157310591261079	0.12548323473276	CES1/PPARG	2
GO:0016185	synaptic vesicle budding from presynaptic endocytic zone membrane	2/501	11/18986	0.181818181818182	6.89021956087824	3.21700229069292	0.0326468874197737	0.157310591261079	0.12548323473276	DNM1/AP3B2	2
GO:0019065	receptor-mediated endocytosis of virus by host cell	2/501	11/18986	0.181818181818182	6.89021956087824	3.21700229069292	0.0326468874197737	0.157310591261079	0.12548323473276	CTSL/SIGLEC1	2
GO:0031915	positive regulation of synaptic plasticity	2/501	11/18986	0.181818181818182	6.89021956087824	3.21700229069292	0.0326468874197737	0.157310591261079	0.12548323473276	EPHB2/CDC20	2
GO:0033089	positive regulation of T cell differentiation in thymus	2/501	11/18986	0.181818181818182	6.89021956087824	3.21700229069292	0.0326468874197737	0.157310591261079	0.12548323473276	EGR3/VNN1	2
GO:0034115	negative regulation of heterotypic cell-cell adhesion	2/501	11/18986	0.181818181818182	6.89021956087824	3.21700229069292	0.0326468874197737	0.157310591261079	0.12548323473276	IL1RN/KLF4	2
GO:0038130	ERBB4 signaling pathway	2/501	11/18986	0.181818181818182	6.89021956087824	3.21700229069292	0.0326468874197737	0.157310591261079	0.12548323473276	HBEGF/EREG	2
GO:0039530	MDA-5 signaling pathway	2/501	11/18986	0.181818181818182	6.89021956087824	3.21700229069292	0.0326468874197737	0.157310591261079	0.12548323473276	IRF7/DHX58	2
GO:0042167	heme catabolic process	2/501	11/18986	0.181818181818182	6.89021956087824	3.21700229069292	0.0326468874197737	0.157310591261079	0.12548323473276	HMOX1/BLVRA	2
GO:0046149	pigment catabolic process	2/501	11/18986	0.181818181818182	6.89021956087824	3.21700229069292	0.0326468874197737	0.157310591261079	0.12548323473276	HMOX1/BLVRA	2
GO:0051593	response to folic acid	2/501	11/18986	0.181818181818182	6.89021956087824	3.21700229069292	0.0326468874197737	0.157310591261079	0.12548323473276	FOLR2/TYMS	2
GO:0051838	cytolysis by host of symbiont cells	2/501	11/18986	0.181818181818182	6.89021956087824	3.21700229069292	0.0326468874197737	0.157310591261079	0.12548323473276	LTF/CAMP	2
GO:0070587	regulation of cell-cell adhesion involved in gastrulation	2/501	11/18986	0.181818181818182	6.89021956087824	3.21700229069292	0.0326468874197737	0.157310591261079	0.12548323473276	IL1RN/KLF4	2
GO:0071492	cellular response to UV-A	2/501	11/18986	0.181818181818182	6.89021956087824	3.21700229069292	0.0326468874197737	0.157310591261079	0.12548323473276	MMP9/TIMP1	2
GO:0071918	urea transmembrane transport	2/501	11/18986	0.181818181818182	6.89021956087824	3.21700229069292	0.0326468874197737	0.157310591261079	0.12548323473276	AQP9/AQP10	2
GO:0072124	regulation of glomerular mesangial cell proliferation	2/501	11/18986	0.181818181818182	6.89021956087824	3.21700229069292	0.0326468874197737	0.157310591261079	0.12548323473276	EGR1/ITGB3	2
GO:0090331	negative regulation of platelet aggregation	2/501	11/18986	0.181818181818182	6.89021956087824	3.21700229069292	0.0326468874197737	0.157310591261079	0.12548323473276	ALOX12/CD9	2
GO:1900246	positive regulation of RIG-I signaling pathway	2/501	11/18986	0.181818181818182	6.89021956087824	3.21700229069292	0.0326468874197737	0.157310591261079	0.12548323473276	DHX58/OASL	2
GO:1903027	regulation of opsonization	2/501	11/18986	0.181818181818182	6.89021956087824	3.21700229069292	0.0326468874197737	0.157310591261079	0.12548323473276	FCN1/CFP	2
GO:1903365	regulation of fear response	2/501	11/18986	0.181818181818182	6.89021956087824	3.21700229069292	0.0326468874197737	0.157310591261079	0.12548323473276	EPHB2/PRKAR1B	2
GO:1904181	positive regulation of membrane depolarization	2/501	11/18986	0.181818181818182	6.89021956087824	3.21700229069292	0.0326468874197737	0.157310591261079	0.12548323473276	TRPM4/TSPO	2
GO:2000347	positive regulation of hepatocyte proliferation	2/501	11/18986	0.181818181818182	6.89021956087824	3.21700229069292	0.0326468874197737	0.157310591261079	0.12548323473276	HPN/TNFAIP3	2
GO:0001504	neurotransmitter uptake	4/501	46/18986	0.0869565217391304	3.2953223986809	2.56594332344774	0.0326845877143191	0.157310591261079	0.12548323473276	SLC29A1/ITGB3/SLC1A3/SLC6A4	4
GO:0021762	substantia nigra development	4/501	46/18986	0.0869565217391304	3.2953223986809	2.56594332344774	0.0326845877143191	0.157310591261079	0.12548323473276	BASP1/PADI2/MAOB/CASP5	4
GO:0045646	regulation of erythrocyte differentiation	4/501	46/18986	0.0869565217391304	3.2953223986809	2.56594332344774	0.0326845877143191	0.157310591261079	0.12548323473276	HMGB2/HSPA1A/ISG15/MAFB	4
GO:0045445	myoblast differentiation	7/501	115/18986	0.0608695652173913	2.30672567907663	2.31393057573942	0.0327762374422911	0.157575244437323	0.125694342811188	CMTM5/IL18/CXCL10/LGALS1/CXCL9/SDC1/SMARCD3	7
GO:0010469	regulation of signaling receptor activity	6/501	91/18986	0.0659340659340659	2.49865104954925	2.35918613085194	0.0333045712475245	0.15868045671096	0.126575946586563	ADRA2A/EPHB2/PLAU/PPARG/CCL2/GREM2	6
GO:2001057	reactive nitrogen species metabolic process	6/501	91/18986	0.0659340659340659	2.49865104954925	2.35918613085194	0.0333045712475245	0.15868045671096	0.126575946586563	CLU/CYP1B1/PTX3/SPR/TSPO/KLF4	6
GO:0002070	epithelial cell maturation	3/501	27/18986	0.111111111111111	4.21068973164782	2.74844432613856	0.0334122413502603	0.15868045671096	0.126575946586563	BHLHA15/KCNE1/TYMS	3
GO:0006007	glucose catabolic process	3/501	27/18986	0.111111111111111	4.21068973164782	2.74844432613856	0.0334122413502603	0.15868045671096	0.126575946586563	HK3/PKM/TKTL1	3
GO:0006760	folic acid-containing compound metabolic process	3/501	27/18986	0.111111111111111	4.21068973164782	2.74844432613856	0.0334122413502603	0.15868045671096	0.126575946586563	ALDH1L2/TYMS/GGH	3
GO:0019755	one-carbon compound transport	3/501	27/18986	0.111111111111111	4.21068973164782	2.74844432613856	0.0334122413502603	0.15868045671096	0.126575946586563	HBD/AQP9/AQP10	3
GO:0032753	positive regulation of interleukin-4 production	3/501	27/18986	0.111111111111111	4.21068973164782	2.74844432613856	0.0334122413502603	0.15868045671096	0.126575946586563	CEBPB/FCER1G/LGALS9	3
GO:0035313	wound healing, spreading of epidermal cells	3/501	27/18986	0.111111111111111	4.21068973164782	2.74844432613856	0.0334122413502603	0.15868045671096	0.126575946586563	LRG1/HBEGF/ITGB3	3
GO:0045662	negative regulation of myoblast differentiation	3/501	27/18986	0.111111111111111	4.21068973164782	2.74844432613856	0.0334122413502603	0.15868045671096	0.126575946586563	CMTM5/IL18/CXCL10	3
GO:0048245	eosinophil chemotaxis	3/501	27/18986	0.111111111111111	4.21068973164782	2.74844432613856	0.0334122413502603	0.15868045671096	0.126575946586563	CCL4L1/CCL2/CCL3L1	3
GO:0070841	inclusion body assembly	3/501	27/18986	0.111111111111111	4.21068973164782	2.74844432613856	0.0334122413502603	0.15868045671096	0.126575946586563	CLU/HSPA1A/HSPA2	3
GO:0006941	striated muscle contraction	10/501	194/18986	0.0515463917525773	1.95341276210466	2.1974032386484	0.0335499551365272	0.159158617192929	0.126957364795712	FGF13/ALDOA/STAC3/NR4A1/JUP/KCNE1/PKP2/TRPM4/SCN1B/TNNT1	10
GO:0045668	negative regulation of osteoblast differentiation	5/501	68/18986	0.0735294117647059	2.78648585182576	2.42957809385109	0.0336172824651502	0.159302183059774	0.127071884162936	TOB1/AREG/PPARG/TRPM4/TNFAIP6	5
GO:0007178	cell surface receptor protein serine/threonine kinase signaling pathway	18/501	425/18986	0.0423529411764706	1.60501585065164	2.07670576558257	0.0338859081034947	0.160398274260815	0.127946212257225	TOB1/CDKN1C/FSTL1/LRG1/EGR1/FOS/HSPA1A/ID1/RBPMS2/INHBB/LOX/PCSK6/PPARG/HTRA1/GREM2/TGFB1I1/TNFAIP6/FZD1	18
GO:0009135	purine nucleoside diphosphate metabolic process	7/501	116/18986	0.0603448275862069	2.28684011287769	2.28866417127239	0.0341227919249875	0.161164571091864	0.128557470560653	TREX1/ALDOA/GAPDH/HK3/LIPA/PKM/DDIT4	7
GO:0009179	purine ribonucleoside diphosphate metabolic process	7/501	116/18986	0.0603448275862069	2.28684011287769	2.28866417127239	0.0341227919249875	0.161164571091864	0.128557470560653	TREX1/ALDOA/GAPDH/HK3/LIPA/PKM/DDIT4	7
GO:2000628	regulation of miRNA metabolic process	6/501	92/18986	0.0652173913043478	2.47149179901067	2.32918637195515	0.0348675943472792	0.16421667223585	0.130992065213236	EGR1/FOS/NOTCH3/PPARG/FOSL1/KLF4	6
GO:0010830	regulation of myotube differentiation	4/501	47/18986	0.0851063829787234	3.22520915615577	2.5145233997043	0.0350061926090851	0.16421667223585	0.130992065213236	BHLHA15/TMEM119/MMP14/PLPP7	4
GO:0042771	intrinsic apoptotic signaling pathway in response to DNA damage by p53 class mediator	4/501	47/18986	0.0851063829787234	3.22520915615577	2.5145233997043	0.0350061926090851	0.16421667223585	0.130992065213236	PHLDA3/ZNF385A/SHISA5/DDIT4	4
GO:0043154	negative regulation of cysteine-type endopeptidase activity involved in apoptotic process	4/501	47/18986	0.0851063829787234	3.22520915615577	2.5145233997043	0.0350061926090851	0.16421667223585	0.130992065213236	IFI6/GAS6/MMP9/NAIP	4
GO:0060711	labyrinthine layer development	4/501	47/18986	0.0851063829787234	3.22520915615577	2.5145233997043	0.0350061926090851	0.16421667223585	0.130992065213236	ADM/JUNB/ST14/SOCS3	4
GO:1905145	cellular response to acetylcholine	4/501	47/18986	0.0851063829787234	3.22520915615577	2.5145233997043	0.0350061926090851	0.16421667223585	0.130992065213236	CHRNA2/CHRNE/GNA15/LY6E	4
GO:0034599	cellular response to oxidative stress	12/501	251/18986	0.047808764940239	1.81177088054966	2.13136542660555	0.0350364561284957	0.16421667223585	0.130992065213236	TREX1/CYP1B1/ALDH3B1/FOS/SLC25A24/HSPA1A/MGST1/MPO/CHCHD2/AXL/TNFAIP3/KLF4	12
GO:0030225	macrophage differentiation	5/501	69/18986	0.072463768115942	2.74610199890075	2.39211722975249	0.0354886885960735	0.165692895232833	0.132169616167456	TRIB1/GBA1/MMP9/C1QC/SOCS1	5
GO:0045576	mast cell activation	5/501	69/18986	0.072463768115942	2.74610199890075	2.39211722975249	0.0354886885960735	0.165692895232833	0.132169616167456	LGALS9/PLSCR1/PTGDS/NECTIN2/S100A12	5
GO:0048857	neural nucleus development	5/501	69/18986	0.072463768115942	2.74610199890075	2.39211722975249	0.0354886885960735	0.165692895232833	0.132169616167456	BASP1/PADI2/KCNE1/MAOB/CASP5	5
GO:0006766	vitamin metabolic process	7/501	117/18986	0.0598290598290598	2.26729447088729	2.26365618573391	0.0355056204070357	0.165692895232833	0.132169616167456	CYP27A1/ALDH1L2/ALPL/LIPA/PLTP/TKTL1/VNN1	7
GO:0048872	homeostasis of number of cells	15/501	339/18986	0.0442477876106195	1.67682334446152	2.07007046733961	0.0362452007710188	0.16896081660937	0.134776365922147	MERTK/FSTL1/FLT3/GBA1/HMGB2/HMOX1/HSPA1A/LGALS2/LGALS9/LIPA/SEPTIN4/AXL/TNFAIP3/ISG15/MAFB	15
GO:0033081	regulation of T cell differentiation in thymus	3/501	28/18986	0.107142857142857	4.06030795551754	2.66785562689069	0.0367095811231446	0.170570572613271	0.136060433249595	EGR3/CLEC4G/VNN1	3
GO:0051043	regulation of membrane protein ectodomain proteolysis	3/501	28/18986	0.107142857142857	4.06030795551754	2.66785562689069	0.0367095811231446	0.170570572613271	0.136060433249595	ADRA2A/TIMP1/TIMP2	3
GO:1903019	negative regulation of glycoprotein metabolic process	3/501	28/18986	0.107142857142857	4.06030795551754	2.66785562689069	0.0367095811231446	0.170570572613271	0.136060433249595	CST3/HBEGF/PTX3	3
GO:0042177	negative regulation of protein catabolic process	7/501	118/18986	0.0593220338983051	2.24808011096451	2.23890140325897	0.0369250362957418	0.171386399567061	0.136711200653894	IRAK3/CST3/ANXA2/CTSA/LAPTM4B/TIMP1/TIMP2	7
GO:0045622	regulation of T-helper cell differentiation	4/501	48/18986	0.0833333333333333	3.15801729873586	2.46446650794141	0.0374210109505737	0.172951384679742	0.13795955521587	IL27/IL18/JUNB/LGALS1	4
GO:0071526	semaphorin-plexin signaling pathway	4/501	48/18986	0.0833333333333333	3.15801729873586	2.46446650794141	0.0374210109505737	0.172951384679742	0.13795955521587	SEMA6B/PLXNB3/SEMA4A/TYROBP	4
GO:0046847	filopodium assembly	5/501	70/18986	0.0714285714285714	2.70687197034502	2.35531907969155	0.0374231707194415	0.172951384679742	0.13795955521587	EPHB2/DAAM2/MYO10/PALM/FSCN1	5
GO:2000401	regulation of lymphocyte migration	5/501	70/18986	0.0714285714285714	2.70687197034502	2.35531907969155	0.0374231707194415	0.172951384679742	0.13795955521587	PADI2/ECM1/CXCL10/ITGB3/CCL2	5
GO:0033209	tumor necrosis factor-mediated signaling pathway	7/501	119/18986	0.0588235294117647	2.22918868146061	2.21439475824911	0.0383813384482961	0.173831937685971	0.138661953183417	GAS6/HSPA1A/MMP8/NAIP/NFKBIA/TNFAIP3/CCDC3	7
GO:0006863	purine nucleobase transport	2/501	12/18986	0.166666666666667	6.31603459747172	3.03258798404456	0.0385034910835376	0.173831937685971	0.138661953183417	SLC29A1/AQP9	2
GO:0010936	negative regulation of macrophage cytokine production	2/501	12/18986	0.166666666666667	6.31603459747172	3.03258798404456	0.0385034910835376	0.173831937685971	0.138661953183417	IRAK3/AXL	2
GO:0015791	polyol transmembrane transport	2/501	12/18986	0.166666666666667	6.31603459747172	3.03258798404456	0.0385034910835376	0.173831937685971	0.138661953183417	AQP9/AQP10	2
GO:0015840	urea transport	2/501	12/18986	0.166666666666667	6.31603459747172	3.03258798404456	0.0385034910835376	0.173831937685971	0.138661953183417	AQP9/AQP10	2
GO:0019732	antifungal humoral response	2/501	12/18986	0.166666666666667	6.31603459747172	3.03258798404456	0.0385034910835376	0.173831937685971	0.138661953183417	LTF/CAMP	2
GO:0030259	lipid glycosylation	2/501	12/18986	0.166666666666667	6.31603459747172	3.03258798404456	0.0385034910835376	0.173831937685971	0.138661953183417	A3GALT2/GBA1	2
GO:0032908	regulation of transforming growth factor beta1 production	2/501	12/18986	0.166666666666667	6.31603459747172	3.03258798404456	0.0385034910835376	0.173831937685971	0.138661953183417	LAPTM4B/TYROBP	2
GO:0034350	regulation of glial cell apoptotic process	2/501	12/18986	0.166666666666667	6.31603459747172	3.03258798404456	0.0385034910835376	0.173831937685971	0.138661953183417	GAS6/CCL2	2
GO:0038003	G protein-coupled opioid receptor signaling pathway	2/501	12/18986	0.166666666666667	6.31603459747172	3.03258798404456	0.0385034910835376	0.173831937685971	0.138661953183417	ITGB3/SYP	2
GO:0042117	monocyte activation	2/501	12/18986	0.166666666666667	6.31603459747172	3.03258798404456	0.0385034910835376	0.173831937685971	0.138661953183417	FN1/DYSF	2
GO:0043476	pigment accumulation	2/501	12/18986	0.166666666666667	6.31603459747172	3.03258798404456	0.0385034910835376	0.173831937685971	0.138661953183417	RAB32/CD63	2
GO:0043482	cellular pigment accumulation	2/501	12/18986	0.166666666666667	6.31603459747172	3.03258798404456	0.0385034910835376	0.173831937685971	0.138661953183417	RAB32/CD63	2
GO:0048484	enteric nervous system development	2/501	12/18986	0.166666666666667	6.31603459747172	3.03258798404456	0.0385034910835376	0.173831937685971	0.138661953183417	RET/SLC6A4	2
GO:0051549	positive regulation of keratinocyte migration	2/501	12/18986	0.166666666666667	6.31603459747172	3.03258798404456	0.0385034910835376	0.173831937685971	0.138661953183417	HBEGF/MMP9	2
GO:0070586	cell-cell adhesion involved in gastrulation	2/501	12/18986	0.166666666666667	6.31603459747172	3.03258798404456	0.0385034910835376	0.173831937685971	0.138661953183417	IL1RN/KLF4	2
GO:0072110	glomerular mesangial cell proliferation	2/501	12/18986	0.166666666666667	6.31603459747172	3.03258798404456	0.0385034910835376	0.173831937685971	0.138661953183417	EGR1/ITGB3	2
GO:0090084	negative regulation of inclusion body assembly	2/501	12/18986	0.166666666666667	6.31603459747172	3.03258798404456	0.0385034910835376	0.173831937685971	0.138661953183417	HSPA1A/HSPA2	2
GO:1905165	regulation of lysosomal protein catabolic process	2/501	12/18986	0.166666666666667	6.31603459747172	3.03258798404456	0.0385034910835376	0.173831937685971	0.138661953183417	GBA1/LAPTM4B	2
GO:2000651	positive regulation of sodium ion transmembrane transporter activity	2/501	12/18986	0.166666666666667	6.31603459747172	3.03258798404456	0.0385034910835376	0.173831937685971	0.138661953183417	FGF13/SCN1B	2
GO:2000659	regulation of interleukin-1-mediated signaling pathway	2/501	12/18986	0.166666666666667	6.31603459747172	3.03258798404456	0.0385034910835376	0.173831937685971	0.138661953183417	IL1RN/IL1R2	2
GO:2001046	positive regulation of integrin-mediated signaling pathway	2/501	12/18986	0.166666666666667	6.31603459747172	3.03258798404456	0.0385034910835376	0.173831937685971	0.138661953183417	NID1/CD63	2
GO:1901617	organic hydroxy compound biosynthetic process	12/501	255/18986	0.0470588235294118	1.78335094516849	2.07329173432293	0.0387894222527141	0.174939073286637	0.139545091154901	CES1/CYP27A1/ALOX12/ALOX15B/GBA1/GPER1/LIPA/NTSR1/CYB5R2/PLTP/SPR/HSD3B7	12
GO:0001912	positive regulation of leukocyte mediated cytotoxicity	5/501	71/18986	0.0704225352112676	2.66874701301622	2.31916121347573	0.0394210955560964	0.177415569319479	0.141520538138557	ITGAM/ARG1/LAG3/NECTIN2/TYROBP	5
GO:0045600	positive regulation of fat cell differentiation	5/501	71/18986	0.0704225352112676	2.66874701301622	2.31916121347573	0.0394210955560964	0.177415569319479	0.141520538138557	CEBPB/ZNF385A/PPARG/TRPM4/CCDC3	5
GO:0042326	negative regulation of phosphorylation	12/501	256/18986	0.046875	1.77638473053892	2.05893442762119	0.0397702130010288	0.178530489039893	0.142409885332941	TRIB1/CDKN1C/IRAK3/DUSP1/DUSP3/EPHB2/GBA1/GRB10/SAMSN1/TNFAIP3/SOCS1/IRS2	12
GO:0006693	prostaglandin metabolic process	4/501	49/18986	0.0816326530612245	3.0935679661086	2.41570529446717	0.0399292189294741	0.178530489039893	0.142409885332941	PTGR1/CYP2S1/PTGDS/PTGES	4
GO:0032369	negative regulation of lipid transport	4/501	49/18986	0.0816326530612245	3.0935679661086	2.41570529446717	0.0399292189294741	0.178530489039893	0.142409885332941	EGF/ITGB3/TSPO/IRS2	4
GO:0033628	regulation of cell adhesion mediated by integrin	4/501	49/18986	0.0816326530612245	3.0935679661086	2.41570529446717	0.0399292189294741	0.178530489039893	0.142409885332941	CYP1B1/ITGB3/PLAU/RET	4
GO:0046636	negative regulation of alpha-beta T cell activation	4/501	49/18986	0.0816326530612245	3.0935679661086	2.41570529446717	0.0399292189294741	0.178530489039893	0.142409885332941	CLEC4G/LGALS1/LGALS9/SOCS1	4
GO:0007269	neurotransmitter secretion	8/501	146/18986	0.0547945205479452	2.07650452519618	2.14964267233223	0.0399935833765696	0.178530489039893	0.142409885332941	RPH3A/GPER1/NR4A1/PTPRN2/SYN2/SYP/DYSF/OTOF	8
GO:0099643	signal release from synapse	8/501	146/18986	0.0547945205479452	2.07650452519618	2.14964267233223	0.0399935833765696	0.178530489039893	0.142409885332941	RPH3A/GPER1/NR4A1/PTPRN2/SYN2/SYP/DYSF/OTOF	8
GO:0007342	fusion of sperm to egg plasma membrane involved in single fertilization	3/501	29/18986	0.103448275862069	3.92029733636176	2.59093013592183	0.0401672831320561	0.178530489039893	0.142409885332941	FOLR2/FOLR3/CD9	3
GO:0035872	nucleotide-binding domain, leucine rich repeat containing receptor signaling pathway	3/501	29/18986	0.103448275862069	3.92029733636176	2.59093013592183	0.0401672831320561	0.178530489039893	0.142409885332941	HSPA1A/NFKBIA/TNFAIP3	3
GO:0042832	defense response to protozoan	3/501	29/18986	0.103448275862069	3.92029733636176	2.59093013592183	0.0401672831320561	0.178530489039893	0.142409885332941	BATF2/GBP6/ARG1	3
GO:0045980	negative regulation of nucleotide metabolic process	3/501	29/18986	0.103448275862069	3.92029733636176	2.59093013592183	0.0401672831320561	0.178530489039893	0.142409885332941	DDIT4/TSPO/CDA	3
GO:0051156	glucose 6-phosphate metabolic process	3/501	29/18986	0.103448275862069	3.92029733636176	2.59093013592183	0.0401672831320561	0.178530489039893	0.142409885332941	HK3/PGD/TKT	3
GO:0007009	plasma membrane organization	9/501	173/18986	0.0520231213872832	1.97147900730331	2.11320622039747	0.040383957314978	0.179308107995636	0.143030175048807	CLU/FOLR2/FOLR3/ANXA2/EHD2/PLSCR1/S100A10/CD9/MAFB	9
GO:0006631	fatty acid metabolic process	17/501	405/18986	0.0419753086419753	1.59070500973362	1.97823581486392	0.0412693036427697	0.183050017602295	0.14601501489816	CES1/TREX1/MGLL/CYP1B1/ALDH1L2/PTGR1/ALOX12/ALOX5AP/ALOX15B/GGT1/CYP2S1/LIPA/PPARG/PTGDS/ECHDC3/IRS2/PTGES	17
GO:0045598	regulation of fat cell differentiation	8/501	147/18986	0.054421768707483	2.0623786440724	2.12874437042472	0.0413654599354095	0.183240485632078	0.146166947099919	CEBPB/ZNF385A/GPER1/LRP3/PPARG/TRPM4/TGFB1I1/CCDC3	8
GO:0030199	collagen fibril organization	5/501	72/18986	0.0694444444444444	2.63168108227988	2.28362227429401	0.0414827809492816	0.183240485632078	0.146166947099919	CYP1B1/ANXA2/LOX/LOXL1/ADAMTS2	5
GO:0046626	regulation of insulin receptor signaling pathway	5/501	72/18986	0.0694444444444444	2.63168108227988	2.28362227429401	0.0414827809492816	0.183240485632078	0.146166947099919	CTSD/FFAR3/GRB10/SOCS1/SOCS3	5
GO:0051148	negative regulation of muscle cell differentiation	5/501	72/18986	0.0694444444444444	2.63168108227988	2.28362227429401	0.0414827809492816	0.183240485632078	0.146166947099919	BHLHA15/EREG/TMEM119/RBPMS2/PLPP7	5
GO:0015837	amine transport	6/501	96/18986	0.0625	2.3685129740519	2.21300804549092	0.0415884108326696	0.183330245906476	0.146238546917144	ADORA3/ADRA2A/FFAR3/AQP9/NTSR1/FLVCR2	6
GO:1904892	regulation of receptor signaling pathway via STAT	6/501	96/18986	0.0625	2.3685129740519	2.21300804549092	0.0415884108326696	0.183330245906476	0.146238546917144	CYP1B1/EGF/EPHB2/PPARG/SOCS1/SOCS3	6
GO:0006937	regulation of muscle contraction	9/501	174/18986	0.0517241379310345	1.96014866818088	2.09464321431868	0.041639899827187	0.183369149034067	0.146269579095285	MYL9/ADRA2A/FGF13/GPER1/NR4A1/JUP/PKP2/TRPM4/TNNT1	9
GO:0007369	gastrulation	10/501	202/18986	0.0495049504950495	1.87604988043715	2.06074813674688	0.0423033263556957	0.186099996598547	0.148447916759684	DUSP1/FN1/IL1RN/ITGA7/ITGB3/LAMB3/MMP8/MMP9/MMP14/KLF4	10
GO:0006692	prostanoid metabolic process	4/501	50/18986	0.08	3.03169660678643	2.36817706711906	0.0425308848668905	0.186528309344791	0.148789572514997	PTGR1/CYP2S1/PTGDS/PTGES	4
GO:0022602	ovulation cycle process	4/501	50/18986	0.08	3.03169660678643	2.36817706711906	0.0425308848668905	0.186528309344791	0.148789572514997	EREG/RETN/PTX3/TNFAIP6	4
GO:0051150	regulation of smooth muscle cell differentiation	4/501	50/18986	0.08	3.03169660678643	2.36817706711906	0.0425308848668905	0.186528309344791	0.148789572514997	EREG/GPER1/RBPMS2/SMARCD3	4
GO:0001666	response to hypoxia	14/501	317/18986	0.0441640378548896	1.6736495463332	1.99121227620875	0.0426154256360515	0.186708562062945	0.14893335618501	ADM/CYBB/EGR1/SLC29A1/FOS/KCNMA1/MMP14/CHCHD2/PLAU/DDIT4/PPARG/AGTRAP/SLC6A4/VCAM1	14
GO:0046661	male sex differentiation	9/501	175/18986	0.0514285714285714	1.94894781864842	2.07620317415133	0.0429219393697881	0.18751641035097	0.149577759181286	CYP1B1/HMGB2/INHBB/KCNE1/MMP14/RAB13/SDC1/UTF1/TNFSF10	9
GO:0031330	negative regulation of cellular catabolic process	7/501	122/18986	0.0573770491803279	2.17437256634272	2.14231513071239	0.0429743285704293	0.18751641035097	0.149577759181286	ANXA2/HMOX1/HP/CTSA/TSPO/TIMP1/TIMP2	7
GO:0045582	positive regulation of T cell differentiation	7/501	122/18986	0.0573770491803279	2.17437256634272	2.14231513071239	0.0429743285704293	0.18751641035097	0.149577759181286	EGR3/IL4I1/IL18/LGALS9/SMARCD3/SOCS1/VNN1	7
GO:0046634	regulation of alpha-beta T cell activation	7/501	122/18986	0.0573770491803279	2.17437256634272	2.14231513071239	0.0429743285704293	0.18751641035097	0.149577759181286	IL27/CLEC4G/IL18/JUNB/LGALS1/LGALS9/SOCS1	7
GO:0033555	multicellular organismal response to stress	6/501	97/18986	0.0618556701030928	2.34409531452559	2.18487143731267	0.0433873993363567	0.189126817796817	0.150862346149796	ADRA2A/EPHB2/AQP9/PRKAR1B/RET/TSPO	6
GO:0050728	negative regulation of inflammatory response	10/501	203/18986	0.0492610837438424	1.86680825541036	2.04410412565899	0.0434973635751986	0.189414051313276	0.151091466074145	GBA1/GPER1/GRN/PPARG/TNFAIP3/TNFAIP6/CST7/PGLYRP1/SOCS3/KLF4	10
GO:1904062	regulation of monoatomic cation transmembrane transport	14/501	318/18986	0.0440251572327044	1.66838649744536	1.97882	0.0435529508922551	0.18946415276813	0.151131430914207	ADRA2A/FGF13/STAC3/GPER1/GRIN2D/HSPA2/CXCL10/ITGB3/KCNE1/CXCL9/MMP9/NTSR1/SCN1B/CD63	14
GO:0009988	cell-cell recognition	5/501	73/18986	0.0684931506849315	2.59563065649523	2.24868191303555	0.0436084960693927	0.189513969773761	0.151171168855316	ALDOA/FOLR2/FOLR3/CD209/CD9	5
GO:0032703	negative regulation of interleukin-2 production	3/501	30/18986	0.1	3.78962075848303	2.51736899925842	0.0437835490283483	0.189699288028065	0.151318993193262	VSIG4/LAG3/TNFAIP3	3
GO:0045672	positive regulation of osteoclast differentiation	3/501	30/18986	0.1	3.78962075848303	2.51736899925842	0.0437835490283483	0.189699288028065	0.151318993193262	FOS/KLF10/TYROBP	3
GO:0072012	glomerulus vasculature development	3/501	30/18986	0.1	3.78962075848303	2.51736899925842	0.0437835490283483	0.189699288028065	0.151318993193262	EGR1/ITGB3/NOTCH3	3
GO:0050905	neuromuscular process	9/501	176/18986	0.0511363636363636	1.93787425149701	2.05788444849749	0.044230256046729	0.189758980247416	0.151366608377418	GRIN3A/STAC3/GBA1/GM2A/GRIN2D/NR4A1/MYO7A/SLC1A3/TNNT1	9
GO:0006787	porphyrin-containing compound catabolic process	2/501	13/18986	0.153846153846154	5.83018578228159	2.86801847260827	0.0447244874338373	0.189758980247416	0.151366608377418	HMOX1/BLVRA	2
GO:0015851	nucleobase transport	2/501	13/18986	0.153846153846154	5.83018578228159	2.86801847260827	0.0447244874338373	0.189758980247416	0.151366608377418	SLC29A1/AQP9	2
GO:0016024	CDP-diacylglycerol biosynthetic process	2/501	13/18986	0.153846153846154	5.83018578228159	2.86801847260827	0.0447244874338373	0.189758980247416	0.151366608377418	AGPAT2/GPAT3	2
GO:0032494	response to peptidoglycan	2/501	13/18986	0.153846153846154	5.83018578228159	2.86801847260827	0.0447244874338373	0.189758980247416	0.151366608377418	IRAK3/CAMP	2
GO:0032905	transforming growth factor beta1 production	2/501	13/18986	0.153846153846154	5.83018578228159	2.86801847260827	0.0447244874338373	0.189758980247416	0.151366608377418	LAPTM4B/TYROBP	2
GO:0033015	tetrapyrrole catabolic process	2/501	13/18986	0.153846153846154	5.83018578228159	2.86801847260827	0.0447244874338373	0.189758980247416	0.151366608377418	HMOX1/BLVRA	2
GO:0034111	negative regulation of homotypic cell-cell adhesion	2/501	13/18986	0.153846153846154	5.83018578228159	2.86801847260827	0.0447244874338373	0.189758980247416	0.151366608377418	ALOX12/CD9	2
GO:0035745	T-helper 2 cell cytokine production	2/501	13/18986	0.153846153846154	5.83018578228159	2.86801847260827	0.0447244874338373	0.189758980247416	0.151366608377418	ARG1/RSAD2	2
GO:0036462	TRAIL-activated apoptotic signaling pathway	2/501	13/18986	0.153846153846154	5.83018578228159	2.86801847260827	0.0447244874338373	0.189758980247416	0.151366608377418	ATF3/TNFSF10	2
GO:0042362	fat-soluble vitamin biosynthetic process	2/501	13/18986	0.153846153846154	5.83018578228159	2.86801847260827	0.0447244874338373	0.189758980247416	0.151366608377418	CYP27A1/PLTP	2
GO:0046341	CDP-diacylglycerol metabolic process	2/501	13/18986	0.153846153846154	5.83018578228159	2.86801847260827	0.0447244874338373	0.189758980247416	0.151366608377418	AGPAT2/GPAT3	2
GO:0051610	serotonin uptake	2/501	13/18986	0.153846153846154	5.83018578228159	2.86801847260827	0.0447244874338373	0.189758980247416	0.151366608377418	ITGB3/SLC6A4	2
GO:0060732	positive regulation of inositol phosphate biosynthetic process	2/501	13/18986	0.153846153846154	5.83018578228159	2.86801847260827	0.0447244874338373	0.189758980247416	0.151366608377418	GPER1/NTSR1	2
GO:0061517	macrophage proliferation	2/501	13/18986	0.153846153846154	5.83018578228159	2.86801847260827	0.0447244874338373	0.189758980247416	0.151366608377418	CLU/GBA1	2
GO:0070142	synaptic vesicle budding	2/501	13/18986	0.153846153846154	5.83018578228159	2.86801847260827	0.0447244874338373	0.189758980247416	0.151366608377418	DNM1/AP3B2	2
GO:0070486	leukocyte aggregation	2/501	13/18986	0.153846153846154	5.83018578228159	2.86801847260827	0.0447244874338373	0.189758980247416	0.151366608377418	S100A8/S100A9	2
GO:0075509	endocytosis involved in viral entry into host cell	2/501	13/18986	0.153846153846154	5.83018578228159	2.86801847260827	0.0447244874338373	0.189758980247416	0.151366608377418	CTSL/SIGLEC1	2
GO:1903238	positive regulation of leukocyte tethering or rolling	2/501	13/18986	0.153846153846154	5.83018578228159	2.86801847260827	0.0447244874338373	0.189758980247416	0.151366608377418	GP1BA/SELP	2
GO:2000310	regulation of NMDA receptor activity	2/501	13/18986	0.153846153846154	5.83018578228159	2.86801847260827	0.0447244874338373	0.189758980247416	0.151366608377418	EPHB2/CCL2	2
GO:2000551	regulation of T-helper 2 cell cytokine production	2/501	13/18986	0.153846153846154	5.83018578228159	2.86801847260827	0.0447244874338373	0.189758980247416	0.151366608377418	ARG1/RSAD2	2
GO:0006636	unsaturated fatty acid biosynthetic process	4/501	51/18986	0.0784313725490196	2.97225157528081	2.32182338570033	0.0452259719137416	0.19132010559573	0.152611884089366	ALOX12/ALOX15B/PTGDS/PTGES	4
GO:0035036	sperm-egg recognition	4/501	51/18986	0.0784313725490196	2.97225157528081	2.32182338570033	0.0452259719137416	0.19132010559573	0.152611884089366	ALDOA/FOLR2/FOLR3/CD9	4
GO:0046850	regulation of bone remodeling	4/501	51/18986	0.0784313725490196	2.97225157528081	2.32182338570033	0.0452259719137416	0.19132010559573	0.152611884089366	SIGLEC15/TMEM119/ITGB3/TNFAIP3	4
GO:0001508	action potential	9/501	177/18986	0.0508474576271186	1.92692580939815	2.03968541781328	0.0455650232362696	0.192564867128305	0.153604803271262	FGF13/GBA1/GNA15/GPER1/JUP/KCNE1/PKP2/TRPM4/SCN1B	9
GO:0021700	developmental maturation	15/501	350/18986	0.0428571428571429	1.62412318220701	1.94018177909774	0.0457020473267134	0.192954223389208	0.153915384286119	RAB32/BHLHA15/EREG/GBA1/KCNE1/LTF/PALM/PPARG/AXL/RET/SYP/C1QA/TYMS/CD63/CDC20	15
GO:1903053	regulation of extracellular matrix organization	5/501	74/18986	0.0675675675675676	2.56055456654259	2.21432072747293	0.0457984616875492	0.193171529276827	0.154088724462939	CST3/ITGB3/NID1/PPARG/FSCN1	5
GO:0071824	protein-DNA complex organization	12/501	262/18986	0.0458015267175573	1.7357041641907	1.97409923342968	0.0460221310166085	0.193734690606644	0.154537945998344	H3C14/H1-4/H1-5/HMGB2/H3C15/SMARCD3/CDT1/CDC45/H2BC21/H3C3/H3C8/H3C2	12
GO:0071900	regulation of protein serine/threonine kinase activity	12/501	262/18986	0.0458015267175573	1.7357041641907	1.97409923342968	0.0460221310166085	0.193734690606644	0.154537945998344	TRIB1/IRAK3/ADRA2A/DUSP1/FLT3/SASH1/GBA1/SPDYC/LTF/RALB/S100A12/TNFAIP3	12
GO:0016042	lipid catabolic process	15/501	351/18986	0.0427350427350427	1.61949605063378	1.92859855905118	0.0466405601217765	0.196145917224457	0.156461328990242	CES1/MGLL/ADRA2A/CYP1B1/CYP27A1/ALDH1L2/ALDH3B1/GBA1/GM2A/PNPLA1/LIPA/MGST2/PLA2G7/PLBD1/IRS2	15
GO:0045638	negative regulation of myeloid cell differentiation	6/501	99/18986	0.0606060606060606	2.29673985362608	2.12962630179843	0.0471298021791373	0.198009667415378	0.15794800195241	TRIB1/LTF/NFKBIA/TNFAIP6/C1QC/MAFB	6
GO:0007623	circadian rhythm	10/501	206/18986	0.0485436893203883	1.83962172741895	1.99472908899549	0.0472164619936254	0.198180032859963	0.158083898759496	CAVIN3/EGR1/EGR3/NFIL3/PER1/PPARG/PTGDS/SLC6A4/KLF10/TYMS	10
GO:0021602	cranial nerve morphogenesis	3/501	31/18986	0.0967741935483871	3.66737492756423	2.44690694377941	0.0475563293719502	0.198251312939517	0.158140757327522	EGR2/EPHB2/MAFB	3
GO:0033688	regulation of osteoblast proliferation	3/501	31/18986	0.0967741935483871	3.66737492756423	2.44690694377941	0.0475563293719502	0.198251312939517	0.158140757327522	TMEM119/ITGB3/LTF	3
GO:0036336	dendritic cell migration	3/501	31/18986	0.0967741935483871	3.66737492756423	2.44690694377941	0.0475563293719502	0.198251312939517	0.158140757327522	GAS6/LGALS9/TRPM4	3
GO:0042744	hydrogen peroxide catabolic process	3/501	31/18986	0.0967741935483871	3.66737492756423	2.44690694377941	0.0475563293719502	0.198251312939517	0.158140757327522	HBD/HP/MPO	3
GO:0043373	CD4-positive, alpha-beta T cell lineage commitment	3/501	31/18986	0.0967741935483871	3.66737492756423	2.44690694377941	0.0475563293719502	0.198251312939517	0.158140757327522	CTSL/LGALS1/SOCS3	3
GO:0072677	eosinophil migration	3/501	31/18986	0.0967741935483871	3.66737492756423	2.44690694377941	0.0475563293719502	0.198251312939517	0.158140757327522	CCL4L1/CCL2/CCL3L1	3
GO:0090025	regulation of monocyte chemotaxis	3/501	31/18986	0.0967741935483871	3.66737492756423	2.44690694377941	0.0475563293719502	0.198251312939517	0.158140757327522	DUSP1/CXCL10/PLA2G7	3
GO:0030278	regulation of ossification	7/501	125/18986	0.056	2.1221876247505	2.07229968161141	0.0479086166711225	0.199354393351647	0.159020660563374	ECM1/EGR2/TMEM119/LTF/TRPM4/SRGN/ISG15	7
GO:0009299	mRNA transcription	4/501	52/18986	0.0769230769230769	2.9150928911408	2.27658969569152	0.048014340855144	0.199354393351647	0.159020660563374	EREG/ANXA2/PPARG/S100A10	4
GO:0051180	vitamin transport	4/501	52/18986	0.0769230769230769	2.9150928911408	2.27658969569152	0.048014340855144	0.199354393351647	0.159020660563374	FOLR2/FOLR3/TCN1/TCN2	4
GO:0098926	postsynaptic signal transduction	4/501	52/18986	0.0769230769230769	2.9150928911408	2.27658969569152	0.048014340855144	0.199354393351647	0.159020660563374	CHRNA2/CHRNE/GNA15/LY6E	4
GO:0071496	cellular response to external stimulus	5/501	75/18986	0.0666666666666667	2.52641383898869	2.18052020588885	0.0480528505147292	0.199354393351647	0.159020660563374	ITGB3/TLR7/TLR5/CASP5/CDA	5
GO:0014909	smooth muscle cell migration	6/501	100/18986	0.06	2.27377245508982	2.10250141482655	0.0490736513037627	0.203197064839665	0.162085875972371	TRIB1/CYP1B1/GRB10/ITGB3/PLAU/S100A11	6
GO:0021675	nerve development	6/501	100/18986	0.06	2.27377245508982	2.10250141482655	0.0490736513037627	0.203197064839665	0.162085875972371	EGR2/EPHB2/RET/SLC1A3/VCAM1/MAFB	6
GO:0006090	pyruvate metabolic process	7/501	126/18986	0.0555555555555556	2.10534486582391	2.04939967462654	0.049630228879117	0.205106465117735	0.16360896301547	TREX1/ALDOA/GAPDH/HK3/LIPA/PKM/DDIT4	7
GO:0009185	ribonucleoside diphosphate metabolic process	7/501	126/18986	0.0555555555555556	2.10534486582391	2.04939967462654	0.049630228879117	0.205106465117735	0.16360896301547	TREX1/ALDOA/GAPDH/HK3/LIPA/PKM/DDIT4	7
GO:0055088	lipid homeostasis	9/501	180/18986	0.05	1.89481037924152	1.98579076143606	0.0497296587003296	0.205319954941418	0.163779259201146	CES1/CETP/PNPLA1/IL18/LIPA/PPARG/TSPO/MALL/IRS2	9
GO:0072659	protein localization to plasma membrane	13/501	295/18986	0.0440677966101695	1.67000236814507	1.90934985778384	0.0501772639283944	0.206606361654656	0.164805397837235	VAMP5/EPHB2/FGF13/STAC3/GAS6/GPER1/EHD2/JUP/MMP14/PALM/PKP2/RAB13/S100A10	13
GO:2000377	regulation of reactive oxygen species metabolic process	8/501	153/18986	0.0522875816993464	1.98150105018721	2.00674027526288	0.0502525587534722	0.206606361654656	0.164805397837235	CYP1B1/HP/ITGAM/CD177/BST1/TSPO/TYROBP/ZNF205	8
GO:0045661	regulation of myoblast differentiation	5/501	76/18986	0.0657894736842105	2.49317155163358	2.14726267476694	0.05037178760324	0.206606361654656	0.164805397837235	CMTM5/IL18/CXCL10/CXCL9/SMARCD3	5
GO:0045581	negative regulation of T cell differentiation	4/501	53/18986	0.0754716981132075	2.86009113847776	2.23242499992597	0.0508957530053813	0.206606361654656	0.164805397837235	CLEC4G/LAG3/LGALS1/SOCS1	4
GO:0070372	regulation of ERK1 and ERK2 cascade	13/501	296/18986	0.0439189189189189	1.66436046825268	1.8965287190052	0.0512838580806857	0.206606361654656	0.164805397837235	CAVIN3/GPBAR1/DUSP3/EPHB2/FN1/GAS6/GPER1/ICAM1/ITGB3/LGALS9/ATF3/RRAS/MARCO	13
GO:0001765	membrane raft assembly	2/501	14/18986	0.142857142857143	5.41374394069005	2.71975028180298	0.0512866500046867	0.206606361654656	0.164805397837235	ANXA2/S100A10	2
GO:0021534	cell proliferation in hindbrain	2/501	14/18986	0.142857142857143	5.41374394069005	2.71975028180298	0.0512866500046867	0.206606361654656	0.164805397837235	EGF/SLC6A4	2
GO:0021924	cell proliferation in external granule layer	2/501	14/18986	0.142857142857143	5.41374394069005	2.71975028180298	0.0512866500046867	0.206606361654656	0.164805397837235	EGF/SLC6A4	2
GO:0021930	cerebellar granule cell precursor proliferation	2/501	14/18986	0.142857142857143	5.41374394069005	2.71975028180298	0.0512866500046867	0.206606361654656	0.164805397837235	EGF/SLC6A4	2
GO:0032736	positive regulation of interleukin-13 production	2/501	14/18986	0.142857142857143	5.41374394069005	2.71975028180298	0.0512866500046867	0.206606361654656	0.164805397837235	IL18/LGALS9	2
GO:0042454	ribonucleoside catabolic process	2/501	14/18986	0.142857142857143	5.41374394069005	2.71975028180298	0.0512866500046867	0.206606361654656	0.164805397837235	ADA2/CDA	2
GO:0045916	negative regulation of complement activation	2/501	14/18986	0.142857142857143	5.41374394069005	2.71975028180298	0.0512866500046867	0.206606361654656	0.164805397837235	VSIG4/SERPING1	2
GO:0051547	regulation of keratinocyte migration	2/501	14/18986	0.142857142857143	5.41374394069005	2.71975028180298	0.0512866500046867	0.206606361654656	0.164805397837235	HBEGF/MMP9	2
GO:0061469	regulation of type B pancreatic cell proliferation	2/501	14/18986	0.142857142857143	5.41374394069005	2.71975028180298	0.0512866500046867	0.206606361654656	0.164805397837235	NR4A1/IRS2	2
GO:0070141	response to UV-A	2/501	14/18986	0.142857142857143	5.41374394069005	2.71975028180298	0.0512866500046867	0.206606361654656	0.164805397837235	MMP9/TIMP1	2
GO:0070943	neutrophil-mediated killing of symbiont cell	2/501	14/18986	0.142857142857143	5.41374394069005	2.71975028180298	0.0512866500046867	0.206606361654656	0.164805397837235	CTSG/ARG1	2
GO:0071639	positive regulation of monocyte chemotactic protein-1 production	2/501	14/18986	0.142857142857143	5.41374394069005	2.71975028180298	0.0512866500046867	0.206606361654656	0.164805397837235	LGALS9/OAS1	2
GO:0071888	macrophage apoptotic process	2/501	14/18986	0.142857142857143	5.41374394069005	2.71975028180298	0.0512866500046867	0.206606361654656	0.164805397837235	CTSL/IRF7	2
GO:0072683	T cell extravasation	2/501	14/18986	0.142857142857143	5.41374394069005	2.71975028180298	0.0512866500046867	0.206606361654656	0.164805397837235	ICAM1/CCL2	2
GO:1900426	positive regulation of defense response to bacterium	2/501	14/18986	0.142857142857143	5.41374394069005	2.71975028180298	0.0512866500046867	0.206606361654656	0.164805397837235	GRN/EMILIN2	2
GO:1903265	positive regulation of tumor necrosis factor-mediated signaling pathway	2/501	14/18986	0.142857142857143	5.41374394069005	2.71975028180298	0.0512866500046867	0.206606361654656	0.164805397837235	HSPA1A/MMP8	2
GO:1904350	regulation of protein catabolic process in the vacuole	2/501	14/18986	0.142857142857143	5.41374394069005	2.71975028180298	0.0512866500046867	0.206606361654656	0.164805397837235	GBA1/LAPTM4B	2
GO:0001562	response to protozoan	3/501	32/18986	0.09375	3.55276946107784	2.37930755142896	0.0514833441908182	0.206606361654656	0.164805397837235	BATF2/GBP6/ARG1	3
GO:0001958	endochondral ossification	3/501	32/18986	0.09375	3.55276946107784	2.37930755142896	0.0514833441908182	0.206606361654656	0.164805397837235	ALPL/TMEM119/MMP14	3
GO:0002710	negative regulation of T cell mediated immunity	3/501	32/18986	0.09375	3.55276946107784	2.37930755142896	0.0514833441908182	0.206606361654656	0.164805397837235	IL4I1/CLEC4G/ARG1	3
GO:0032682	negative regulation of chemokine production	3/501	32/18986	0.09375	3.55276946107784	2.37930755142896	0.0514833441908182	0.206606361654656	0.164805397837235	LGALS9/OAS1/KLF4	3
GO:0035767	endothelial cell chemotaxis	3/501	32/18986	0.09375	3.55276946107784	2.37930755142896	0.0514833441908182	0.206606361654656	0.164805397837235	EGR3/NR4A1/RAB13	3
GO:0036075	replacement ossification	3/501	32/18986	0.09375	3.55276946107784	2.37930755142896	0.0514833441908182	0.206606361654656	0.164805397837235	ALPL/TMEM119/MMP14	3
GO:0061437	renal system vasculature development	3/501	32/18986	0.09375	3.55276946107784	2.37930755142896	0.0514833441908182	0.206606361654656	0.164805397837235	EGR1/ITGB3/NOTCH3	3
GO:0061440	kidney vasculature development	3/501	32/18986	0.09375	3.55276946107784	2.37930755142896	0.0514833441908182	0.206606361654656	0.164805397837235	EGR1/ITGB3/NOTCH3	3
GO:0090092	regulation of transmembrane receptor protein serine/threonine kinase signaling pathway	14/501	326/18986	0.0429447852760736	1.62744449750805	1.88123362018396	0.0515812636817905	0.206806223231656	0.164964823067156	TOB1/CDKN1C/FSTL1/LRG1/HSPA1A/RBPMS2/LOX/PCSK6/PPARG/HTRA1/GREM2/TGFB1I1/TNFAIP6/FZD1	14
GO:0044242	cellular lipid catabolic process	11/501	238/18986	0.046218487394958	1.75150539257619	1.92069118690944	0.0517332545335923	0.207222300079571	0.16529671851269	MGLL/CYP1B1/ALDH1L2/ALDH3B1/GBA1/GM2A/PNPLA1/MGST2/PLA2G7/PLBD1/IRS2	11
GO:0046425	regulation of receptor signaling pathway via JAK-STAT	5/501	77/18986	0.0649350649350649	2.46079270031366	2.11453125020412	0.0527553508073323	0.211119644106066	0.168405545015663	CYP1B1/EGF/EPHB2/SOCS1/SOCS3	5
GO:0042157	lipoprotein metabolic process	6/501	102/18986	0.0588235294117647	2.22918868146061	2.04920817037019	0.053107536786119	0.212331342424874	0.169372090391569	ZDHHC19/CTSD/GBA1/ITGB3/LIPA/APOL4	6
GO:0006469	negative regulation of protein kinase activity	8/501	155/18986	0.0516129032258065	1.95593329470092	1.96730267174106	0.0534691322335254	0.213578373921647	0.170366820274498	TRIB1/CDKN1C/IRAK3/DUSP1/DUSP3/EPHB2/GBA1/TNFAIP3	8
GO:0031103	axon regeneration	4/501	54/18986	0.0740740740740741	2.80712648776521	2.18928156365718	0.0538698731799908	0.214580829404634	0.171166457194508	GRN/RTN4RL2/TSPO/KLF4	4
GO:0070169	positive regulation of biomineral tissue development	4/501	54/18986	0.0740740740740741	2.80712648776521	2.18928156365718	0.0538698731799908	0.214580829404634	0.171166457194508	CEBPB/TMEM119/LTF/ISG15	4
GO:0072538	T-helper 17 type immune response	4/501	54/18986	0.0740740740740741	2.80712648776521	2.18928156365718	0.0538698731799908	0.214580829404634	0.171166457194508	EPHB2/JUNB/LGALS1/SOCS3	4
GO:0006575	cellular modified amino acid metabolic process	9/501	183/18986	0.0491803278688525	1.86374791400805	1.93291795200406	0.0541379245312122	0.215249583381268	0.17169990768602	ALDH1L2/GGT1/OPLAH/HPN/MGST2/PLSCR1/TYMS/GGH/VNN1	9
GO:0017157	regulation of exocytosis	9/501	183/18986	0.0491803278688525	1.86374791400805	1.93291795200406	0.0541379245312122	0.215249583381268	0.17169990768602	ADRA2A/RPH3A/ANXA2/ITGAM/LGALS9/SEPTIN4/CD177/S100A10/SDC1	9
GO:0009154	purine ribonucleotide catabolic process	7/501	129/18986	0.0542635658914729	2.05638335731638	1.98195843049663	0.0550280815643518	0.218384759523162	0.17420076945628	TREX1/ALDOA/GAPDH/HK3/LIPA/PKM/DDIT4	7
GO:0051209	release of sequestered calcium ion into cytosol	7/501	129/18986	0.0542635658914729	2.05638335731638	1.98195843049663	0.0550280815643518	0.218384759523162	0.17420076945628	GP1BA/GP9/GPER1/CXCL10/ITGB3/CXCL9/NTSR1	7
GO:0031343	positive regulation of cell killing	5/501	78/18986	0.0641025641025641	2.42924407595066	2.08230979273503	0.055203571299803	0.218486657310359	0.174282051103289	ITGAM/ARG1/LAG3/NECTIN2/TYROBP	5
GO:0035924	cellular response to vascular endothelial growth factor stimulus	5/501	78/18986	0.0641025641025641	2.42924407595066	2.08230979273503	0.055203571299803	0.218486657310359	0.174282051103289	EGR3/FLT3/NR4A1/VCAM1/CD63	5
GO:0002363	alpha-beta T cell lineage commitment	3/501	33/18986	0.0909090909090909	3.44510978043912	2.31435932356073	0.0555621024756217	0.218486657310359	0.174282051103289	CTSL/LGALS1/SOCS3	3
GO:0015813	L-glutamate transmembrane transport	3/501	33/18986	0.0909090909090909	3.44510978043912	2.31435932356073	0.0555621024756217	0.218486657310359	0.174282051103289	NTSR1/SLC1A3/TTYH3	3
GO:0030511	positive regulation of transforming growth factor beta receptor signaling pathway	3/501	33/18986	0.0909090909090909	3.44510978043912	2.31435932356073	0.0555621024756217	0.218486657310359	0.174282051103289	CDKN1C/LRG1/TGFB1I1	3
GO:0045026	plasma membrane fusion	3/501	33/18986	0.0909090909090909	3.44510978043912	2.31435932356073	0.0555621024756217	0.218486657310359	0.174282051103289	FOLR2/FOLR3/CD9	3
GO:0045648	positive regulation of erythrocyte differentiation	3/501	33/18986	0.0909090909090909	3.44510978043912	2.31435932356073	0.0555621024756217	0.218486657310359	0.174282051103289	HMGB2/HSPA1A/ISG15	3
GO:0050869	negative regulation of B cell activation	3/501	33/18986	0.0909090909090909	3.44510978043912	2.31435932356073	0.0555621024756217	0.218486657310359	0.174282051103289	SAMSN1/TNFAIP3/TYROBP	3
GO:0060674	placenta blood vessel development	3/501	33/18986	0.0909090909090909	3.44510978043912	2.31435932356073	0.0555621024756217	0.218486657310359	0.174282051103289	JUNB/FOSL1/SOCS3	3
GO:1903846	positive regulation of cellular response to transforming growth factor beta stimulus	3/501	33/18986	0.0909090909090909	3.44510978043912	2.31435932356073	0.0555621024756217	0.218486657310359	0.174282051103289	CDKN1C/LRG1/TGFB1I1	3
GO:1901292	nucleoside phosphate catabolic process	9/501	184/18986	0.0489130434782609	1.85361884925801	1.91551395370571	0.0556621150020232	0.218679863143232	0.174436167190984	SMPDL3A/TREX1/ALDOA/GAPDH/HK3/LIPA/PKM/DDIT4/VNN1	9
GO:0008016	regulation of heart contraction	10/501	213/18986	0.0469483568075117	1.77916467534415	1.88263727312457	0.0567109775777673	0.222531850983489	0.177508814051388	ADM/ADORA3/HBEGF/FGF13/JUP/KCNE1/PKP2/TRPM4/TMIGD3/SCN1B	10
GO:0051283	negative regulation of sequestering of calcium ion	7/501	130/18986	0.0538461538461538	2.04056502379856	1.95988483104948	0.0569055194209731	0.222531850983489	0.177508814051388	GP1BA/GP9/GPER1/CXCL10/ITGB3/CXCL9/NTSR1	7
GO:0002715	regulation of natural killer cell mediated immunity	4/501	55/18986	0.0727272727272727	2.7560878243513	2.14711464907028	0.0569362727323848	0.222531850983489	0.177508814051388	LAG3/LGALS9/CALHM6/NECTIN2	4
GO:0034381	plasma lipoprotein particle clearance	4/501	55/18986	0.0727272727272727	2.7560878243513	2.14711464907028	0.0569362727323848	0.222531850983489	0.177508814051388	ANXA2/HMOX1/LIPA/MSR1	4
GO:0071320	cellular response to cAMP	4/501	55/18986	0.0727272727272727	2.7560878243513	2.14711464907028	0.0569362727323848	0.222531850983489	0.177508814051388	CYP1B1/INHBB/AQP9/KCNE1	4
GO:0065004	protein-DNA complex assembly	11/501	242/18986	0.0454545454545455	1.72255489021956	1.86235224189809	0.0569532424573843	0.222531850983489	0.177508814051388	H3C14/H1-4/H1-5/HMGB2/H3C15/CDT1/CDC45/H2BC21/H3C3/H3C8/H3C2	11
GO:0036293	response to decreased oxygen levels	14/501	331/18986	0.0422960725075529	1.60286074376926	1.8215781634008	0.0570885327878419	0.22262231617628	0.177580976166673	ADM/CYBB/EGR1/SLC29A1/FOS/KCNMA1/MMP14/CHCHD2/PLAU/DDIT4/PPARG/AGTRAP/SLC6A4/VCAM1	14
GO:0051345	positive regulation of hydrolase activity	14/501	331/18986	0.0422960725075529	1.60286074376926	1.8215781634008	0.0570885327878419	0.22262231617628	0.177580976166673	CTSD/CTSH/GPER1/GRN/TAX1BP3/HSPA1A/LGALS9/PSAP/RET/RGS1/S100A8/S100A9/S100A10/TNFSF10	14
GO:0001659	temperature homeostasis	9/501	185/18986	0.0486486486486487	1.84359928791067	1.89821775030849	0.0572138897962246	0.22262231617628	0.177580976166673	CEBPB/EGR1/ALPL/GRB10/ID1/IL18/NTSR1/G0S2/PTGES	9
GO:0042102	positive regulation of T cell proliferation	6/501	104/18986	0.0576923076923077	2.1863196683556	1.99714151704341	0.0573372242743743	0.22262231617628	0.177580976166673	CD209/IGFBP2/IL18/LGALS9/VCAM1/PDCD1LG2	6
GO:0051145	smooth muscle cell differentiation	5/501	79/18986	0.0632911392405063	2.39849415093863	2.05058286528821	0.0577164341414821	0.22262231617628	0.177580976166673	ADM/EREG/GPER1/RBPMS2/SMARCD3	5
GO:0002069	columnar/cuboidal epithelial cell maturation	2/501	15/18986	0.133333333333333	5.05282767797738	2.58507466930329	0.0581677201177204	0.22262231617628	0.177580976166673	BHLHA15/TYMS	2
GO:0009130	pyrimidine nucleoside monophosphate biosynthetic process	2/501	15/18986	0.133333333333333	5.05282767797738	2.58507466930329	0.0581677201177204	0.22262231617628	0.177580976166673	TYMS/CDA	2
GO:0010889	regulation of sequestering of triglyceride	2/501	15/18986	0.133333333333333	5.05282767797738	2.58507466930329	0.0581677201177204	0.22262231617628	0.177580976166673	PLIN3/PPARG	2
GO:0010919	regulation of inositol phosphate biosynthetic process	2/501	15/18986	0.133333333333333	5.05282767797738	2.58507466930329	0.0581677201177204	0.22262231617628	0.177580976166673	GPER1/NTSR1	2
GO:0033189	response to vitamin A	2/501	15/18986	0.133333333333333	5.05282767797738	2.58507466930329	0.0581677201177204	0.22262231617628	0.177580976166673	LIPA/TYMS	2
GO:0035860	glial cell-derived neurotrophic factor receptor signaling pathway	2/501	15/18986	0.133333333333333	5.05282767797738	2.58507466930329	0.0581677201177204	0.22262231617628	0.177580976166673	MMP14/RET	2
GO:0043278	response to morphine	2/501	15/18986	0.133333333333333	5.05282767797738	2.58507466930329	0.0581677201177204	0.22262231617628	0.177580976166673	ADRA2A/FOSB	2
GO:0046598	positive regulation of viral entry into host cell	2/501	15/18986	0.133333333333333	5.05282767797738	2.58507466930329	0.0581677201177204	0.22262231617628	0.177580976166673	LGALS1/LGALS9	2
GO:0060009	Sertoli cell development	2/501	15/18986	0.133333333333333	5.05282767797738	2.58507466930329	0.0581677201177204	0.22262231617628	0.177580976166673	RAB13/SDC1	2
GO:0060330	regulation of response to type II interferon	2/501	15/18986	0.133333333333333	5.05282767797738	2.58507466930329	0.0581677201177204	0.22262231617628	0.177580976166673	ARG1/PPARG	2
GO:0060334	regulation of type II interferon-mediated signaling pathway	2/501	15/18986	0.133333333333333	5.05282767797738	2.58507466930329	0.0581677201177204	0.22262231617628	0.177580976166673	ARG1/PPARG	2
GO:0061684	chaperone-mediated autophagy	2/501	15/18986	0.133333333333333	5.05282767797738	2.58507466930329	0.0581677201177204	0.22262231617628	0.177580976166673	CLU/CTSA	2
GO:0070424	regulation of nucleotide-binding domain, leucine rich repeat containing receptor signaling pathway	2/501	15/18986	0.133333333333333	5.05282767797738	2.58507466930329	0.0581677201177204	0.22262231617628	0.177580976166673	HSPA1A/TNFAIP3	2
GO:0071468	cellular response to acidic pH	2/501	15/18986	0.133333333333333	5.05282767797738	2.58507466930329	0.0581677201177204	0.22262231617628	0.177580976166673	KCNE1/AQP10	2
GO:0075294	positive regulation by symbiont of entry into host	2/501	15/18986	0.133333333333333	5.05282767797738	2.58507466930329	0.0581677201177204	0.22262231617628	0.177580976166673	LGALS1/LGALS9	2
GO:0160049	negative regulation of cGAS/STING signaling pathway	2/501	15/18986	0.133333333333333	5.05282767797738	2.58507466930329	0.0581677201177204	0.22262231617628	0.177580976166673	SMPDL3A/TREX1	2
GO:1901722	regulation of cell proliferation involved in kidney development	2/501	15/18986	0.133333333333333	5.05282767797738	2.58507466930329	0.0581677201177204	0.22262231617628	0.177580976166673	EGR1/ITGB3	2
GO:1901741	positive regulation of myoblast fusion	2/501	15/18986	0.133333333333333	5.05282767797738	2.58507466930329	0.0581677201177204	0.22262231617628	0.177580976166673	EHD2/CXCL9	2
GO:0045860	positive regulation of protein kinase activity	11/501	243/18986	0.0452674897119342	1.71546618696763	1.84793688532129	0.0583109113046454	0.222971794294809	0.177859747255319	ADRA2A/EREG/FLT3/SASH1/GAS6/LILRA5/ITGB3/SPDYC/LTF/RALB/S100A12	11
GO:0043433	negative regulation of DNA-binding transcription factor activity	8/501	158/18986	0.0506329113924051	1.9187953207509	1.90923619749623	0.0585364623909456	0.223635302538919	0.178389013340173	TRIB1/IRAK3/ADORA3/CYP1B1/ID1/NFKBIA/TMIGD3/TNFAIP3	8
GO:0002027	regulation of heart rate	6/501	105/18986	0.0571428571428571	2.16549757627602	1.97155076612451	0.0595257286783066	0.226611180755768	0.180762806622796	ADM/JUP/KCNE1/PKP2/TRPM4/SCN1B	6
GO:2001234	negative regulation of apoptotic signaling pathway	11/501	244/18986	0.0450819672131148	1.70843558784071	1.83358797538314	0.0596898322044378	0.226611180755768	0.180762806622796	CLU/IFI6/ZNF385A/HMGB2/HMOX1/HSPA1A/ICAM1/MMP9/TNFAIP3/FZD1/KLF4	11
GO:0006026	aminoglycan catabolic process	3/501	34/18986	0.0882352941176471	3.34378302219091	2.25187238369212	0.0597899206554307	0.226611180755768	0.180762806622796	CHIT1/PGLYRP2/PGLYRP1	3
GO:0006516	glycoprotein catabolic process	3/501	34/18986	0.0882352941176471	3.34378302219091	2.25187238369212	0.0597899206554307	0.226611180755768	0.180762806622796	CST3/CTSL/FBXO6	3
GO:0010804	negative regulation of tumor necrosis factor-mediated signaling pathway	3/501	34/18986	0.0882352941176471	3.34378302219091	2.25187238369212	0.0597899206554307	0.226611180755768	0.180762806622796	GAS6/NAIP/CCDC3	3
GO:0034383	low-density lipoprotein particle clearance	3/501	34/18986	0.0882352941176471	3.34378302219091	2.25187238369212	0.0597899206554307	0.226611180755768	0.180762806622796	ANXA2/HMOX1/LIPA	3
GO:0045671	negative regulation of osteoclast differentiation	3/501	34/18986	0.0882352941176471	3.34378302219091	2.25187238369212	0.0597899206554307	0.226611180755768	0.180762806622796	LTF/TNFAIP6/MAFB	3
GO:0090022	regulation of neutrophil chemotaxis	3/501	34/18986	0.0882352941176471	3.34378302219091	2.25187238369212	0.0597899206554307	0.226611180755768	0.180762806622796	BST1/TNFAIP6/C3AR1	3
GO:2000191	regulation of fatty acid transport	3/501	34/18986	0.0882352941176471	3.34378302219091	2.25187238369212	0.0597899206554307	0.226611180755768	0.180762806622796	NTSR1/IRS2/PTGES	3
GO:0048260	positive regulation of receptor-mediated endocytosis	4/501	56/18986	0.0714285714285714	2.70687197034502	2.10588227581942	0.0600944326432611	0.227318501328557	0.181327020848647	CLU/EGF/ANXA2/CD63	4
GO:0086065	cell communication involved in cardiac conduction	4/501	56/18986	0.0714285714285714	2.70687197034502	2.10588227581942	0.0600944326432611	0.227318501328557	0.181327020848647	JUP/PKP2/TRPM4/SCN1B	4
GO:0007043	cell-cell junction assembly	8/501	159/18986	0.050314465408805	1.90672742565184	1.89016270169413	0.0602907085899914	0.227318501328557	0.181327020848647	CDH6/GPBAR1/EPHB2/JUP/PKP2/RAB13/FSCN1/CD9	8
GO:0032436	positive regulation of proteasomal ubiquitin-dependent protein catabolic process	5/501	80/18986	0.0625	2.3685129740519	2.01933569402017	0.060293878900548	0.227318501328557	0.181327020848647	TRIB1/CLU/GBA1/HSPA1A/CDC20	5
GO:0035914	skeletal muscle cell differentiation	5/501	80/18986	0.0625	2.3685129740519	2.01933569402017	0.060293878900548	0.227318501328557	0.181327020848647	EGR1/EGR2/FOS/NR4A1/ATF3	5
GO:0140962	multicellular organismal-level chemical homeostasis	5/501	80/18986	0.0625	2.3685129740519	2.01933569402017	0.060293878900548	0.227318501328557	0.181327020848647	ADCY6/CTSH/HMOX1/LIPA/OAS1	5
GO:0051282	regulation of sequestering of calcium ion	7/501	132/18986	0.053030303030303	2.00964737192282	1.91632590125669	0.0607783244328805	0.228944117802384	0.182623739727748	GP1BA/GP9/GPER1/CXCL10/ITGB3/CXCL9/NTSR1	7
GO:0006835	dicarboxylic acid transport	6/501	106/18986	0.0566037735849057	2.14506835385832	1.94624623818938	0.0617634138681395	0.232247727738638	0.185258957469752	SLC26A8/FOLR2/FOLR3/NTSR1/SLC1A3/TTYH3	6
GO:0008630	intrinsic apoptotic signaling pathway in response to DNA damage	6/501	106/18986	0.0566037735849057	2.14506835385832	1.94624623818938	0.0617634138681395	0.232247727738638	0.185258957469752	CLU/PHLDA3/ZNF385A/SHISA5/DDIT4/BCL2A1	6
GO:0006091	generation of precursor metabolites and energy	19/501	490/18986	0.0387755102040816	1.46944478390158	1.73323753579769	0.061973354005351	0.232818424328465	0.18571418971806	CAVIN3/TREX1/COX5B/ALDH1L2/ALDOA/GAPDH/GBA1/GRB10/GYG1/HK3/LIPA/OAS1/CHCHD2/PGD/PKM/DDIT4/PYGL/TKT/IRS2	19
GO:0032412	regulation of monoatomic ion transmembrane transporter activity	9/501	188/18986	0.0478723404255319	1.81418015033762	1.84696237467105	0.0620357712419451	0.232818424328465	0.18571418971806	ADRA2A/EPHB2/FGF13/STAC3/HSPA2/KCNE1/MMP9/SCN1B/CCL2	9
GO:0008277	regulation of G protein-coupled receptor signaling pathway	8/501	160/18986	0.05	1.89481037924152	1.87122673316844	0.0620776906189906	0.232818424328465	0.18571418971806	PADI2/MGLL/ADM/GPR27/GPER1/ITGB3/PALM/SYP	8
GO:0009132	nucleoside diphosphate metabolic process	7/501	133/18986	0.0526315789473684	1.99453724130686	1.89483358261056	0.0627738683413849	0.235224137865102	0.187633175045098	TREX1/ALDOA/GAPDH/HK3/LIPA/PKM/DDIT4	7
GO:0043299	leukocyte degranulation	5/501	81/18986	0.0617283950617284	2.33927207313768	1.98855413179686	0.0629358003186666	0.235420426257292	0.187789750023267	ANXA3/ITGAM/LGALS9/CD177/PTGDS	5
GO:1903036	positive regulation of response to wounding	5/501	81/18986	0.0617283950617284	2.33927207313768	1.98855413179686	0.0629358003186666	0.235420426257292	0.187789750023267	ADRA2A/HBEGF/GRN/PLAU/EMILIN2	5
GO:0001755	neural crest cell migration	4/501	57/18986	0.0701754385964912	2.65938298840915	2.06554500462317	0.0633437466518551	0.236740367921455	0.18884263875981	SEMA6B/FN1/RET/SEMA4A	4
GO:0097553	calcium ion transmembrane import into cytosol	9/501	189/18986	0.0476190476190476	1.80458131356335	1.83008393820038	0.0636988966294686	0.237654390376264	0.189571734578015	GP1BA/GP9/GPER1/GRIN2D/CXCL10/ITGB3/CXCL9/NTSR1/CACNA1A	9
GO:2001242	regulation of intrinsic apoptotic signaling pathway	9/501	189/18986	0.0476190476190476	1.80458131356335	1.83008393820038	0.0636988966294686	0.237654390376264	0.189571734578015	CLU/ZNF385A/HSPA1A/MMP9/SEPTIN4/S100A8/S100A9/FZD1/VNN1	9
GO:0051099	positive regulation of binding	6/501	107/18986	0.0560747663551402	2.12502098606525	1.92122157765157	0.0640503030666199	0.237909491056738	0.18977522283848	TRIM6/EGF/ANXA2/MMP9/RALB/CDT1	6
GO:0002719	negative regulation of cytokine production involved in immune response	3/501	35/18986	0.0857142857142857	3.24824636441403	2.19167569962426	0.0641639400984094	0.237909491056738	0.18977522283848	IRAK3/ARG1/AXL	3
GO:0032633	interleukin-4 production	3/501	35/18986	0.0857142857142857	3.24824636441403	2.19167569962426	0.0641639400984094	0.237909491056738	0.18977522283848	CEBPB/FCER1G/LGALS9	3
GO:0032673	regulation of interleukin-4 production	3/501	35/18986	0.0857142857142857	3.24824636441403	2.19167569962426	0.0641639400984094	0.237909491056738	0.18977522283848	CEBPB/FCER1G/LGALS9	3
GO:0038094	Fc-gamma receptor signaling pathway	3/501	35/18986	0.0857142857142857	3.24824636441403	2.19167569962426	0.0641639400984094	0.237909491056738	0.18977522283848	FCER1G/FCGR1A/CLEC4D	3
GO:0043369	CD4-positive or CD8-positive, alpha-beta T cell lineage commitment	3/501	35/18986	0.0857142857142857	3.24824636441403	2.19167569962426	0.0641639400984094	0.237909491056738	0.18977522283848	CTSL/LGALS1/SOCS3	3
GO:1904893	negative regulation of receptor signaling pathway via STAT	3/501	35/18986	0.0857142857142857	3.24824636441403	2.19167569962426	0.0641639400984094	0.237909491056738	0.18977522283848	PPARG/SOCS1/SOCS3	3
GO:0045216	cell-cell junction organization	10/501	218/18986	0.0458715596330275	1.73835814609313	1.80509788069948	0.0642100999594734	0.237909491056738	0.18977522283848	CDH6/GPBAR1/BHLHA15/EPHB2/JUP/PKP2/CD177/RAB13/FSCN1/CD9	10
GO:0006206	pyrimidine nucleobase metabolic process	2/501	16/18986	0.125	4.73702594810379	2.46187997335431	0.0653463721464537	0.238782109029033	0.190471291202165	TYMS/CDA	2
GO:0006750	glutathione biosynthetic process	2/501	16/18986	0.125	4.73702594810379	2.46187997335431	0.0653463721464537	0.238782109029033	0.190471291202165	GGT1/MGST2	2
GO:0010273	detoxification of copper ion	2/501	16/18986	0.125	4.73702594810379	2.46187997335431	0.0653463721464537	0.238782109029033	0.190471291202165	MT1E/MT2A	2
GO:0010838	positive regulation of keratinocyte proliferation	2/501	16/18986	0.125	4.73702594810379	2.46187997335431	0.0653463721464537	0.238782109029033	0.190471291202165	LRG1/AREG	2
GO:0014072	response to isoquinoline alkaloid	2/501	16/18986	0.125	4.73702594810379	2.46187997335431	0.0653463721464537	0.238782109029033	0.190471291202165	ADRA2A/FOSB	2
GO:0030728	ovulation	2/501	16/18986	0.125	4.73702594810379	2.46187997335431	0.0653463721464537	0.238782109029033	0.190471291202165	EREG/INHBB	2
GO:0044849	estrous cycle	2/501	16/18986	0.125	4.73702594810379	2.46187997335431	0.0653463721464537	0.238782109029033	0.190471291202165	CYP1B1/EGR1	2
GO:0045779	negative regulation of bone resorption	2/501	16/18986	0.125	4.73702594810379	2.46187997335431	0.0653463721464537	0.238782109029033	0.190471291202165	TMEM119/TNFAIP3	2
GO:0046642	negative regulation of alpha-beta T cell proliferation	2/501	16/18986	0.125	4.73702594810379	2.46187997335431	0.0653463721464537	0.238782109029033	0.190471291202165	CLEC4G/LGALS9	2
GO:0048148	behavioral response to cocaine	2/501	16/18986	0.125	4.73702594810379	2.46187997335431	0.0653463721464537	0.238782109029033	0.190471291202165	FOSB/SLC6A4	2
GO:0070942	neutrophil mediated cytotoxicity	2/501	16/18986	0.125	4.73702594810379	2.46187997335431	0.0653463721464537	0.238782109029033	0.190471291202165	CTSG/ARG1	2
GO:0072531	pyrimidine-containing compound transmembrane transport	2/501	16/18986	0.125	4.73702594810379	2.46187997335431	0.0653463721464537	0.238782109029033	0.190471291202165	SLC29A1/AQP9	2
GO:1904177	regulation of adipose tissue development	2/501	16/18986	0.125	4.73702594810379	2.46187997335431	0.0653463721464537	0.238782109029033	0.190471291202165	PPARG/TRPM4	2
GO:1990169	stress response to copper ion	2/501	16/18986	0.125	4.73702594810379	2.46187997335431	0.0653463721464537	0.238782109029033	0.190471291202165	MT1E/MT2A	2
GO:2000402	negative regulation of lymphocyte migration	2/501	16/18986	0.125	4.73702594810379	2.46187997335431	0.0653463721464537	0.238782109029033	0.190471291202165	PADI2/CCL2	2
GO:0009267	cellular response to starvation	9/501	190/18986	0.0473684210526316	1.79508351717617	1.81330671046882	0.0653900749946887	0.238782109029033	0.190471291202165	PLIN3/BHLHA15/FOS/GAS6/GBA1/INHBB/ATF3/RALB/KLF10	9
GO:0051348	negative regulation of transferase activity	9/501	190/18986	0.0473684210526316	1.79508351717617	1.81330671046882	0.0653900749946887	0.238782109029033	0.190471291202165	TRIB1/CDKN1C/IRAK3/DUSP1/DUSP3/EPHB2/GBA1/TNFAIP3/IRS2	9
GO:0015711	organic anion transport	18/501	462/18986	0.038961038961039	1.4764756201882	1.70690252894087	0.065522790602255	0.23906362819057	0.190695852909967	CES1/RBP7/SLC26A8/FOLR2/FOLR3/SLC25A24/AQP9/MGST1/CALHM6/NTSR1/CYB5R2/PPARG/PSAP/SLC1A3/CA4/TTYH3/IRS2/PTGES	18
GO:0006641	triglyceride metabolic process	6/501	108/18986	0.0555555555555556	2.10534486582391	1.89647063047667	0.0663863940545628	0.241804001395348	0.192881788970304	AGPAT2/CETP/MGLL/PNPLA1/LIPA/GPAT3	6
GO:0042472	inner ear morphogenesis	6/501	108/18986	0.0555555555555556	2.10534486582391	1.89647063047667	0.0663863940545628	0.241804001395348	0.192881788970304	EPHB2/HPN/MYO7A/SPARC/HESX1/MAFB	6
GO:0039532	negative regulation of cytoplasmic pattern recognition receptor signaling pathway	4/501	58/18986	0.0689655172413793	2.61353155757451	2.0260657413342	0.0666835244188374	0.24227031948619	0.193253760761804	SMPDL3A/TREX1/TNFAIP3/DHX58	4
GO:0042220	response to cocaine	4/501	58/18986	0.0689655172413793	2.61353155757451	2.0260657413342	0.0666835244188374	0.24227031948619	0.193253760761804	FKBP5/FOSB/SLC1A3/SLC6A4	4
GO:0060986	endocrine hormone secretion	4/501	58/18986	0.0689655172413793	2.61353155757451	2.0260657413342	0.0666835244188374	0.24227031948619	0.193253760761804	INHBB/PPARG/RETN/TSPO	4
GO:0009261	ribonucleotide catabolic process	7/501	135/18986	0.0518518518518519	1.96498854143565	1.85240643150269	0.0668835602801816	0.242791842976538	0.193669768698926	TREX1/ALDOA/GAPDH/HK3/LIPA/PKM/DDIT4	7
GO:0120254	olefinic compound metabolic process	8/501	163/18986	0.049079754601227	1.85993656858063	1.81522404162758	0.0676358423904978	0.245315485733637	0.195682823598358	MGLL/ADM/CYP1B1/EGR1/ALOX12/ALOX15B/CYP2S1/PTGDS	8
GO:0019233	sensory perception of pain	5/501	83/18986	0.0602409638554217	2.28290407137532	1.92833417726026	0.0684124322673033	0.247714097628365	0.197596144100214	MGLL/GRIN2D/NTSR1/CCL2/PTGES	5
GO:0051279	regulation of release of sequestered calcium ion into cytosol	5/501	83/18986	0.0602409638554217	2.28290407137532	1.92833417726026	0.0684124322673033	0.247714097628365	0.197596144100214	GPER1/CXCL10/ITGB3/CXCL9/NTSR1	5
GO:0010765	positive regulation of sodium ion transport	3/501	36/18986	0.0833333333333333	3.15801729873586	2.13361473080344	0.0686811436798068	0.248060130702361	0.197872167151818	FGF13/PKP2/SCN1B	3
GO:1901099	negative regulation of signal transduction in absence of ligand	3/501	36/18986	0.0833333333333333	3.15801729873586	2.13361473080344	0.0686811436798068	0.248060130702361	0.197872167151818	IFI6/HSPA1A/KLF4	3
GO:2001240	negative regulation of extrinsic apoptotic signaling pathway in absence of ligand	3/501	36/18986	0.0833333333333333	3.15801729873586	2.13361473080344	0.0686811436798068	0.248060130702361	0.197872167151818	IFI6/HSPA1A/KLF4	3
GO:0048144	fibroblast proliferation	6/501	109/18986	0.055045871559633	2.08602977531176	1.87198743595478	0.0687716593544838	0.248178498661269	0.197966586696322	IFI30/EREG/FN1/GAS6/ITGB3/S100A6	6
GO:0061025	membrane fusion	9/501	192/18986	0.046875	1.77638473053892	1.78005091503791	0.0688568660088181	0.248277525256628	0.198045578056094	CTSL/RPH3A/FOLR2/FOLR3/GAS6/ANXA2/NECTIN2/CD9/OTOF	9
GO:0021782	glial cell development	7/501	136/18986	0.0514705882352941	1.95054009627803	1.83146513012136	0.0689977886605405	0.248368924340874	0.198118485116266	WASF3/CLU/GRN/S100A8/S100A9/C1QA/VIM	7
GO:0051208	sequestering of calcium ion	7/501	136/18986	0.0514705882352941	1.95054009627803	1.83146513012136	0.0689977886605405	0.248368924340874	0.198118485116266	GP1BA/GP9/GPER1/CXCL10/ITGB3/CXCL9/NTSR1	7
GO:0090497	mesenchymal cell migration	4/501	59/18986	0.0677966101694915	2.56923441253087	1.98740955922834	0.0701129947113797	0.252172093112561	0.201152190068235	SEMA6B/FN1/RET/SEMA4A	4
GO:0051051	negative regulation of transport	18/501	467/18986	0.0385438972162741	1.46066753003629	1.65940239633349	0.0709745470015279	0.254757387651204	0.203214423251934	ADRA2A/EGF/EPHB2/GRB10/ANXA2/INHBB/ITGB3/KCNE1/LGALS9/MAOB/MMP9/NTSR1/OSM/PLSCR1/TSPO/DYSF/IRS2/RSAD2	18
GO:0010950	positive regulation of endopeptidase activity	7/501	137/18986	0.0510948905109489	1.9363025773271	1.81070116673458	0.0711516321848749	0.254757387651204	0.203214423251934	CTSD/GPER1/LGALS9/RET/S100A8/S100A9/TNFSF10	7
GO:1903052	positive regulation of proteolysis involved in protein catabolic process	7/501	137/18986	0.0510948905109489	1.9363025773271	1.81070116673458	0.0711516321848749	0.254757387651204	0.203214423251934	TRIB1/CLU/EGF/GBA1/HSPA1A/TGFB1I1/CDC20	7
GO:0010586	miRNA metabolic process	6/501	110/18986	0.0545454545454545	2.06706586826347	1.84776621888192	0.0712060464367507	0.254757387651204	0.203214423251934	EGR1/FOS/NOTCH3/PPARG/FOSL1/KLF4	6
GO:1901655	cellular response to ketone	6/501	110/18986	0.0545454545454545	2.06706586826347	1.84776621888192	0.0712060464367507	0.254757387651204	0.203214423251934	ADCY6/CYP1B1/FOS/GAS6/DDIT4/KLF4	6
GO:0002228	natural killer cell mediated immunity	5/501	84/18986	0.0595238095238095	2.25572664195419	1.89887032856602	0.0712467147409836	0.254757387651204	0.203214423251934	IL18/LAG3/LGALS9/CALHM6/NECTIN2	5
GO:0070227	lymphocyte apoptotic process	5/501	84/18986	0.0595238095238095	2.25572664195419	1.89887032856602	0.0712467147409836	0.254757387651204	0.203214423251934	CLC/PTCRA/LGALS9/LIPA/IRS2	5
GO:0030852	regulation of granulocyte differentiation	2/501	17/18986	0.117647058823529	4.45837736292122	2.34849185584956	0.0728021799340613	0.257958589741628	0.20576795248426	TRIB1/C1QC	2
GO:0034349	glial cell apoptotic process	2/501	17/18986	0.117647058823529	4.45837736292122	2.34849185584956	0.0728021799340613	0.257958589741628	0.20576795248426	GAS6/CCL2	2
GO:0034375	high-density lipoprotein particle remodeling	2/501	17/18986	0.117647058823529	4.45837736292122	2.34849185584956	0.0728021799340613	0.257958589741628	0.20576795248426	CETP/PLTP	2
GO:0042448	progesterone metabolic process	2/501	17/18986	0.117647058823529	4.45837736292122	2.34849185584956	0.0728021799340613	0.257958589741628	0.20576795248426	ADM/EGR1	2
GO:0050746	regulation of lipoprotein metabolic process	2/501	17/18986	0.117647058823529	4.45837736292122	2.34849185584956	0.0728021799340613	0.257958589741628	0.20576795248426	GBA1/ITGB3	2
GO:0060080	inhibitory postsynaptic potential	2/501	17/18986	0.117647058823529	4.45837736292122	2.34849185584956	0.0728021799340613	0.257958589741628	0.20576795248426	CHRNA2/NTSR1	2
GO:0072109	glomerular mesangium development	2/501	17/18986	0.117647058823529	4.45837736292122	2.34849185584956	0.0728021799340613	0.257958589741628	0.20576795248426	EGR1/ITGB3	2
GO:0072224	metanephric glomerulus development	2/501	17/18986	0.117647058823529	4.45837736292122	2.34849185584956	0.0728021799340613	0.257958589741628	0.20576795248426	EGR1/RET	2
GO:0098712	L-glutamate import across plasma membrane	2/501	17/18986	0.117647058823529	4.45837736292122	2.34849185584956	0.0728021799340613	0.257958589741628	0.20576795248426	NTSR1/SLC1A3	2
GO:0150079	negative regulation of neuroinflammatory response	2/501	17/18986	0.117647058823529	4.45837736292122	2.34849185584956	0.0728021799340613	0.257958589741628	0.20576795248426	GRN/CST7	2
GO:2000345	regulation of hepatocyte proliferation	2/501	17/18986	0.117647058823529	4.45837736292122	2.34849185584956	0.0728021799340613	0.257958589741628	0.20576795248426	HPN/TNFAIP3	2
GO:0007212	G protein-coupled dopamine receptor signaling pathway	3/501	37/18986	0.0810810810810811	3.07266547985111	2.07754942596444	0.0733383714578947	0.25812998725093	0.205904672546908	ADCY6/GNA15/PALM	3
GO:0008340	determination of adult lifespan	3/501	37/18986	0.0810810810810811	3.07266547985111	2.07754942596444	0.0733383714578947	0.25812998725093	0.205904672546908	TREX1/GBA1/LIPA	3
GO:0015701	bicarbonate transport	3/501	37/18986	0.0810810810810811	3.07266547985111	2.07754942596444	0.0733383714578947	0.25812998725093	0.205904672546908	SLC26A8/CYB5R2/CA4	3
GO:0043388	positive regulation of DNA binding	3/501	37/18986	0.0810810810810811	3.07266547985111	2.07754942596444	0.0733383714578947	0.25812998725093	0.205904672546908	TRIM6/EGF/MMP9	3
GO:0048265	response to pain	3/501	37/18986	0.0810810810810811	3.07266547985111	2.07754942596444	0.0733383714578947	0.25812998725093	0.205904672546908	AQP9/RET/TSPO	3
GO:0071676	negative regulation of mononuclear cell migration	3/501	37/18986	0.0810810810810811	3.07266547985111	2.07754942596444	0.0733383714578947	0.25812998725093	0.205904672546908	PADI2/DUSP1/CCL2	3
GO:0099171	presynaptic modulation of chemical synaptic transmission	3/501	37/18986	0.0810810810810811	3.07266547985111	2.07754942596444	0.0733383714578947	0.25812998725093	0.205904672546908	GRIN3A/ADORA3/ADRA2A	3
GO:0006195	purine nucleotide catabolic process	7/501	138/18986	0.0507246376811594	1.92227139923052	1.79011150472401	0.0733450910521583	0.25812998725093	0.205904672546908	TREX1/ALDOA/GAPDH/HK3/LIPA/PKM/DDIT4	7
GO:0030307	positive regulation of cell growth	8/501	166/18986	0.0481927710843374	1.82632325710026	1.76038900324839	0.0734910070872565	0.25812998725093	0.205904672546908	HBEGF/ARMC12/FN1/HPN/MMP14/CXCL16/S100A8/S100A9	8
GO:0002707	negative regulation of lymphocyte mediated immunity	4/501	60/18986	0.0666666666666667	2.52641383898869	1.94954353754022	0.0736313086015914	0.25812998725093	0.205904672546908	IL4I1/CLEC4G/ARG1/LGALS9	4
GO:0038066	p38MAPK cascade	4/501	60/18986	0.0666666666666667	2.52641383898869	1.94954353754022	0.0736313086015914	0.25812998725093	0.205904672546908	DUSP1/SASH1/LGALS9/PER1	4
GO:0048168	regulation of neuronal synaptic plasticity	4/501	60/18986	0.0666666666666667	2.52641383898869	1.94954353754022	0.0736313086015914	0.25812998725093	0.205904672546908	EGR2/EPHB2/GRIN2D/SYP	4
GO:1901616	organic hydroxy compound catabolic process	4/501	60/18986	0.0666666666666667	2.52641383898869	1.94954353754022	0.0736313086015914	0.25812998725093	0.205904672546908	CYP27A1/ALDH3B1/MAOB/NTSR1	4
GO:0051146	striated muscle cell differentiation	13/501	314/18986	0.0414012738853503	1.56895126943565	1.67362791755625	0.0741225765968705	0.259295015515829	0.206833990236599	MYL9/BHLHA15/DOCK1/STAC3/EHD2/TMEM119/CXCL10/CXCL9/MMP14/SDC1/TNNT1/PLPP7/CD9	13
GO:0002437	inflammatory response to antigenic stimulus	5/501	85/18986	0.0588235294117647	2.22918868146061	1.86982111855272	0.0741446193738841	0.259295015515829	0.206833990236599	TREX1/FCGR1A/HMGB2/IL1RN/CD68	5
GO:0002720	positive regulation of cytokine production involved in immune response	5/501	85/18986	0.0588235294117647	2.22918868146061	1.86982111855272	0.0741446193738841	0.259295015515829	0.206833990236599	TRIM6/FFAR3/IL18/TLR7/RSAD2	5
GO:0042113	B cell activation	12/501	284/18986	0.0422535211267606	1.60124820780973	1.68067358654837	0.0746399344832376	0.260814990576386	0.208046441259653	EPHB2/FLT3/IL4I1/LGALS1/MMP14/SAMSN1/BST1/TNFAIP3/TYROBP/VCAM1/IRS2/TNFSF13	12
GO:0090288	negative regulation of cellular response to growth factor stimulus	7/501	139/18986	0.0503597122302158	1.90844210858858	1.76969318207392	0.075578149570913	0.263878868282522	0.210490429819542	TOB1/RBPMS2/PPARG/HTRA1/GREM2/TNFAIP6/FZD1	7
GO:0007040	lysosome organization	6/501	112/18986	0.0535714285714286	2.03015397775877	1.80008749955617	0.0762218519568747	0.265694663187873	0.211938849894174	TREX1/GBA1/GRN/LIPA/MYO7A/LAPTM4B	6
GO:0080171	lytic vacuole organization	6/501	112/18986	0.0535714285714286	2.03015397775877	1.80008749955617	0.0762218519568747	0.265694663187873	0.211938849894174	TREX1/GBA1/GRN/LIPA/MYO7A/LAPTM4B	6
GO:0001570	vasculogenesis	5/501	86/18986	0.0581395348837209	2.20326788283897	1.84117506486509	0.0771058282035988	0.268147785457483	0.213895652135638	ADM/JUNB/EGFL7/RIN2/RRAS	5
GO:0050871	positive regulation of B cell activation	5/501	86/18986	0.0581395348837209	2.20326788283897	1.84117506486509	0.0771058282035988	0.268147785457483	0.213895652135638	EPHB2/MMP14/BST1/IRS2/TNFSF13	5
GO:0014009	glial cell proliferation	4/501	61/18986	0.0655737704918033	2.4849972186774	1.91243661451534	0.0772375426701638	0.268147785457483	0.213895652135638	CLU/GBA1/AREG/TSPO	4
GO:0060612	adipose tissue development	4/501	61/18986	0.0655737704918033	2.4849972186774	1.91243661451534	0.0772375426701638	0.268147785457483	0.213895652135638	SH3PXD2B/LIPA/PPARG/TRPM4	4
GO:0070231	T cell apoptotic process	4/501	61/18986	0.0655737704918033	2.4849972186774	1.91243661451534	0.0772375426701638	0.268147785457483	0.213895652135638	CLC/PTCRA/LGALS9/LIPA	4
GO:0002702	positive regulation of production of molecular mediator of immune response	7/501	140/18986	0.05	1.89481037924152	1.74944330900477	0.0778507762334456	0.268865314624295	0.214468009534748	TRIM6/EPHB2/FFAR3/IL18/TLR7/TNFSF13/RSAD2	7
GO:0030048	actin filament-based movement	7/501	140/18986	0.05	1.89481037924152	1.74944330900477	0.0778507762334456	0.268865314624295	0.214468009534748	FGF13/JUP/KCNE1/MYO7A/PKP2/TRPM4/SCN1B	7
GO:0022898	regulation of transmembrane transporter activity	9/501	197/18986	0.0456852791878173	1.73129882367245	1.69859793169907	0.0780187725236194	0.268865314624295	0.214468009534748	ADRA2A/EPHB2/FGF13/STAC3/HSPA2/KCNE1/MMP9/SCN1B/CCL2	9
GO:0006699	bile acid biosynthetic process	3/501	38/18986	0.0789473684210526	2.99180586196029	2.02335251095349	0.078132335496916	0.268865314624295	0.214468009534748	CES1/CYP27A1/HSD3B7	3
GO:0008207	C21-steroid hormone metabolic process	3/501	38/18986	0.0789473684210526	2.99180586196029	2.02335251095349	0.078132335496916	0.268865314624295	0.214468009534748	ADM/EGR1/TSPO	3
GO:0010934	macrophage cytokine production	3/501	38/18986	0.0789473684210526	2.99180586196029	2.02335251095349	0.078132335496916	0.268865314624295	0.214468009534748	IRAK3/TLR7/AXL	3
GO:0010935	regulation of macrophage cytokine production	3/501	38/18986	0.0789473684210526	2.99180586196029	2.02335251095349	0.078132335496916	0.268865314624295	0.214468009534748	IRAK3/TLR7/AXL	3
GO:0043372	positive regulation of CD4-positive, alpha-beta T cell differentiation	3/501	38/18986	0.0789473684210526	2.99180586196029	2.02335251095349	0.078132335496916	0.268865314624295	0.214468009534748	IL18/LGALS9/SOCS1	3
GO:0046164	alcohol catabolic process	3/501	38/18986	0.0789473684210526	2.99180586196029	2.02335251095349	0.078132335496916	0.268865314624295	0.214468009534748	CYP27A1/ALDH3B1/NTSR1	3
GO:0048854	brain morphogenesis	3/501	38/18986	0.0789473684210526	2.99180586196029	2.02335251095349	0.078132335496916	0.268865314624295	0.214468009534748	GBA1/SLC6A4/HESX1	3
GO:2000316	regulation of T-helper 17 type immune response	3/501	38/18986	0.0789473684210526	2.99180586196029	2.02335251095349	0.078132335496916	0.268865314624295	0.214468009534748	EPHB2/JUNB/LGALS1	3
GO:0005976	polysaccharide metabolic process	6/501	113/18986	0.0530973451327434	2.01218801335382	1.77661930931245	0.078803042228526	0.270956380398564	0.216136007190155	CHIT1/EGF/GRB10/GYG1/PYGL/IRS2	6
GO:0031669	cellular response to nutrient levels	11/501	257/18986	0.0428015564202335	1.62202	1.65282062987566	0.0795822364242283	0.270991371528969	0.216163918853286	PLIN3/BHLHA15/FOLR2/FOS/GAS6/GBA1/INHBB/ATF3/RALB/KLF10/CD68	11
GO:0001892	embryonic placenta development	5/501	87/18986	0.0574712643678161	2.17794296464542	1.81292113783818	0.0801299832610113	0.270991371528969	0.216163918853286	CEBPB/ADM/JUNB/ST14/SOCS3	5
GO:0002830	positive regulation of type 2 immune response	2/501	18/18986	0.111111111111111	4.21068973164782	2.24356293905487	0.0805155843281744	0.270991371528969	0.216163918853286	IL18/RSAD2	2
GO:0002921	negative regulation of humoral immune response	2/501	18/18986	0.111111111111111	4.21068973164782	2.24356293905487	0.0805155843281744	0.270991371528969	0.216163918853286	VSIG4/SERPING1	2
GO:0006735	NADH regeneration	2/501	18/18986	0.111111111111111	4.21068973164782	2.24356293905487	0.0805155843281744	0.270991371528969	0.216163918853286	HK3/PKM	2
GO:0006957	complement activation, alternative pathway	2/501	18/18986	0.111111111111111	4.21068973164782	2.24356293905487	0.0805155843281744	0.270991371528969	0.216163918853286	VSIG4/CFP	2
GO:0010310	regulation of hydrogen peroxide metabolic process	2/501	18/18986	0.111111111111111	4.21068973164782	2.24356293905487	0.0805155843281744	0.270991371528969	0.216163918853286	HP/ZNF205	2
GO:0010544	negative regulation of platelet activation	2/501	18/18986	0.111111111111111	4.21068973164782	2.24356293905487	0.0805155843281744	0.270991371528969	0.216163918853286	ALOX12/CD9	2
GO:0010715	regulation of extracellular matrix disassembly	2/501	18/18986	0.111111111111111	4.21068973164782	2.24356293905487	0.0805155843281744	0.270991371528969	0.216163918853286	CST3/FSCN1	2
GO:0019184	nonribosomal peptide biosynthetic process	2/501	18/18986	0.111111111111111	4.21068973164782	2.24356293905487	0.0805155843281744	0.270991371528969	0.216163918853286	GGT1/MGST2	2
GO:0019373	epoxygenase P450 pathway	2/501	18/18986	0.111111111111111	4.21068973164782	2.24356293905487	0.0805155843281744	0.270991371528969	0.216163918853286	CYP1B1/CYP2S1	2
GO:0030730	sequestering of triglyceride	2/501	18/18986	0.111111111111111	4.21068973164782	2.24356293905487	0.0805155843281744	0.270991371528969	0.216163918853286	PLIN3/PPARG	2
GO:0032148	activation of protein kinase B activity	2/501	18/18986	0.111111111111111	4.21068973164782	2.24356293905487	0.0805155843281744	0.270991371528969	0.216163918853286	ADRA2A/GAS6	2
GO:0042053	regulation of dopamine metabolic process	2/501	18/18986	0.111111111111111	4.21068973164782	2.24356293905487	0.0805155843281744	0.270991371528969	0.216163918853286	ITGAM/MAOB	2
GO:0042069	regulation of catecholamine metabolic process	2/501	18/18986	0.111111111111111	4.21068973164782	2.24356293905487	0.0805155843281744	0.270991371528969	0.216163918853286	ITGAM/MAOB	2
GO:0042159	lipoprotein catabolic process	2/501	18/18986	0.111111111111111	4.21068973164782	2.24356293905487	0.0805155843281744	0.270991371528969	0.216163918853286	CTSD/LIPA	2
GO:0044793	negative regulation by host of viral process	2/501	18/18986	0.111111111111111	4.21068973164782	2.24356293905487	0.0805155843281744	0.270991371528969	0.216163918853286	LTF/PTX3	2
GO:0046653	tetrahydrofolate metabolic process	2/501	18/18986	0.111111111111111	4.21068973164782	2.24356293905487	0.0805155843281744	0.270991371528969	0.216163918853286	ALDH1L2/TYMS	2
GO:0046851	negative regulation of bone remodeling	2/501	18/18986	0.111111111111111	4.21068973164782	2.24356293905487	0.0805155843281744	0.270991371528969	0.216163918853286	TMEM119/TNFAIP3	2
GO:0061621	canonical glycolysis	2/501	18/18986	0.111111111111111	4.21068973164782	2.24356293905487	0.0805155843281744	0.270991371528969	0.216163918853286	HK3/PKM	2
GO:0061718	glucose catabolic process to pyruvate	2/501	18/18986	0.111111111111111	4.21068973164782	2.24356293905487	0.0805155843281744	0.270991371528969	0.216163918853286	HK3/PKM	2
GO:0097396	response to interleukin-17	2/501	18/18986	0.111111111111111	4.21068973164782	2.24356293905487	0.0805155843281744	0.270991371528969	0.216163918853286	CXCL10/SOCS3	2
GO:0097398	cellular response to interleukin-17	2/501	18/18986	0.111111111111111	4.21068973164782	2.24356293905487	0.0805155843281744	0.270991371528969	0.216163918853286	CXCL10/SOCS3	2
GO:0150078	positive regulation of neuroinflammatory response	2/501	18/18986	0.111111111111111	4.21068973164782	2.24356293905487	0.0805155843281744	0.270991371528969	0.216163918853286	IL18/MMP8	2
GO:1901163	regulation of trophoblast cell migration	2/501	18/18986	0.111111111111111	4.21068973164782	2.24356293905487	0.0805155843281744	0.270991371528969	0.216163918853286	ITGB3/TIMP1	2
GO:1903236	regulation of leukocyte tethering or rolling	2/501	18/18986	0.111111111111111	4.21068973164782	2.24356293905487	0.0805155843281744	0.270991371528969	0.216163918853286	GP1BA/SELP	2
GO:1903729	regulation of plasma membrane organization	2/501	18/18986	0.111111111111111	4.21068973164782	2.24356293905487	0.0805155843281744	0.270991371528969	0.216163918853286	ANXA2/S100A10	2
GO:0002823	negative regulation of adaptive immune response based on somatic recombination of immune receptors built from immunoglobulin superfamily domains	4/501	62/18986	0.0645161290322581	2.44491661837615	1.87605945345801	0.0809307022076798	0.271962594283509	0.216938642105603	IL4I1/CLEC4G/ARG1/LGALS1	4
GO:1905517	macrophage migration	4/501	62/18986	0.0645161290322581	2.44491661837615	1.87605945345801	0.0809307022076798	0.271962594283509	0.216938642105603	MMP14/CCL2/C3AR1/CD9	4
GO:0033674	positive regulation of kinase activity	11/501	258/18986	0.0426356589147287	1.61572978074858	1.63933891466992	0.0812655694468451	0.272874544908235	0.217666085270045	ADRA2A/EREG/FLT3/SASH1/GAS6/LILRA5/ITGB3/SPDYC/LTF/RALB/S100A12	11
GO:0014812	muscle cell migration	6/501	114/18986	0.0526315789473684	1.99453724130686	1.75339170739978	0.0814328985065532	0.273157637559325	0.217891902116216	TRIB1/CYP1B1/GRB10/ITGB3/PLAU/S100A11	6
GO:0046879	hormone secretion	13/501	319/18986	0.0407523510971787	1.54435955674857	1.61420380161672	0.0814769872850289	0.273157637559325	0.217891902116216	ADRA2A/GPR27/GPER1/FFAR3/IL1RN/INHBB/OSM/PPARG/TRPM4/RETN/PTPRN2/TSPO/IRS2	13
GO:0043524	negative regulation of neuron apoptotic process	8/501	170/18986	0.0470588235294118	1.78335094516849	1.68900764944653	0.0817611926635863	0.273896809094383	0.218481523161423	CEBPB/CLU/GBA1/GRN/NAIP/AXL/CCL2/FZD1	8
GO:0071902	positive regulation of protein serine/threonine kinase activity	7/501	142/18986	0.0492957746478873	1.86812290911135	1.70943770011039	0.0825145294043014	0.276205177086984	0.22032285806674	ADRA2A/FLT3/SASH1/SPDYC/LTF/RALB/S100A12	7
GO:0045055	regulated exocytosis	10/501	229/18986	0.0436681222707424	1.65485622641181	1.6413320476456	0.0828662961064078	0.277166802074195	0.221089925388958	ADRA2A/RPH3A/ANXA3/ITGAM/LGALS9/CD177/PTGDS/SYN2/SYP/OTOF	10
GO:0072530	purine-containing compound transmembrane transport	3/501	39/18986	0.0769230769230769	2.9150928911408	1.97090801823204	0.0830596338745779	0.277597438874756	0.221433434991815	SLC29A1/SLC25A24/AQP9	3
GO:0010232	vascular transport	5/501	88/18986	0.0568181818181818	2.15319361277445	1.78504873758396	0.0832166874854179	0.277690468021992	0.221507642317756	SLC29A1/LRP3/FLVCR2/SLC24A3/SLC1A3	5
GO:0150104	transport across blood-brain barrier	5/501	88/18986	0.0568181818181818	2.15319361277445	1.78504873758396	0.0832166874854179	0.277690468021992	0.221507642317756	SLC29A1/LRP3/FLVCR2/SLC24A3/SLC1A3	5
GO:0070252	actin-mediated cell contraction	6/501	115/18986	0.0521739130434783	1.97719343920854	1.73039974158494	0.0841112468220171	0.280457826874344	0.223715104241811	FGF13/JUP/KCNE1/PKP2/TRPM4/SCN1B	6
GO:0062197	cellular response to chemical stress	13/501	321/18986	0.0404984423676012	1.5347373788249	1.59071910895509	0.0845443031301875	0.28168326732833	0.224692611419845	TREX1/CYP1B1/ALDH3B1/FOS/SLC25A24/HSPA1A/MGST1/MPO/CHCHD2/AXL/TSPO/TNFAIP3/KLF4	13
GO:0071709	membrane assembly	4/501	63/18986	0.0634920634920635	2.40610841808447	1.84038432043537	0.0847097244066132	0.281801797301769	0.224787160199814	EPHB2/ANXA2/S100A10/MAFB	4
GO:0042594	response to starvation	10/501	230/18986	0.0434782608695652	1.64766119934045	1.62688225408514	0.084711010263817	0.281801797301769	0.224787160199814	PLIN3/ADM/BHLHA15/FOS/GAS6/GBA1/INHBB/ATF3/RALB/KLF10	10
GO:0033077	T cell differentiation in thymus	5/501	89/18986	0.0561797752808989	2.12900042611406	1.75754767248595	0.0863655056647809	0.287083482867153	0.229000245817716	EGR3/GBA1/CLEC4G/VNN1/MAFB	5
GO:0046883	regulation of hormone secretion	11/501	261/18986	0.0421455938697318	1.59715817407331	1.59923821169172	0.0864479801490929	0.287135563122721	0.229041789104039	ADRA2A/GPR27/GPER1/FFAR3/INHBB/OSM/PPARG/TRPM4/RETN/TSPO/IRS2	11
GO:0002520	immune system development	9/501	202/18986	0.0445544554455446	1.68844489239343	1.61944149635034	0.0878903083295604	0.288838257699963	0.230399991508603	IRAK3/CLC/HMGB2/LGALS9/LIPA/RET/TNFAIP3/TNFSF13/MAFB	9
GO:0009268	response to pH	3/501	40/18986	0.075	2.84221556886228	1.92011001868985	0.0881167639101535	0.288838257699963	0.230399991508603	GBA1/KCNE1/AQP10	3
GO:0032885	regulation of polysaccharide biosynthetic process	3/501	40/18986	0.075	2.84221556886228	1.92011001868985	0.0881167639101535	0.288838257699963	0.230399991508603	EGF/GRB10/IRS2	3
GO:0045745	positive regulation of G protein-coupled receptor signaling pathway	3/501	40/18986	0.075	2.84221556886228	1.92011001868985	0.0881167639101535	0.288838257699963	0.230399991508603	GPR27/GPER1/ITGB3	3
GO:0072337	modified amino acid transport	3/501	40/18986	0.075	2.84221556886228	1.92011001868985	0.0881167639101535	0.288838257699963	0.230399991508603	FOLR2/FOLR3/MGST1	3
GO:0072539	T-helper 17 cell differentiation	3/501	40/18986	0.075	2.84221556886228	1.92011001868985	0.0881167639101535	0.288838257699963	0.230399991508603	JUNB/LGALS1/SOCS3	3
GO:0003015	heart process	11/501	262/18986	0.0419847328244275	1.59106215050814	1.58598441468788	0.0882196309078871	0.288838257699963	0.230399991508603	TREX1/ADM/ADORA3/HBEGF/FGF13/JUP/KCNE1/PKP2/TRPM4/TMIGD3/SCN1B	11
GO:0002643	regulation of tolerance induction	2/501	19/18986	0.105263157894737	3.98907448261372	2.14599473258752	0.0884678617973104	0.288838257699963	0.230399991508603	IRAK3/CLC	2
GO:0007190	activation of adenylate cyclase activity	2/501	19/18986	0.105263157894737	3.98907448261372	2.14599473258752	0.0884678617973104	0.288838257699963	0.230399991508603	ADORA3/TMIGD3	2
GO:0007620	copulation	2/501	19/18986	0.105263157894737	3.98907448261372	2.14599473258752	0.0884678617973104	0.288838257699963	0.230399991508603	PI3/SLC6A4	2
GO:0009164	nucleoside catabolic process	2/501	19/18986	0.105263157894737	3.98907448261372	2.14599473258752	0.0884678617973104	0.288838257699963	0.230399991508603	ADA2/CDA	2
GO:0030540	female genitalia development	2/501	19/18986	0.105263157894737	3.98907448261372	2.14599473258752	0.0884678617973104	0.288838257699963	0.230399991508603	MERTK/AXL	2
GO:0030949	positive regulation of vascular endothelial growth factor receptor signaling pathway	2/501	19/18986	0.105263157894737	3.98907448261372	2.14599473258752	0.0884678617973104	0.288838257699963	0.230399991508603	GRB10/ITGB3	2
GO:0032069	regulation of nuclease activity	2/501	19/18986	0.105263157894737	3.98907448261372	2.14599473258752	0.0884678617973104	0.288838257699963	0.230399991508603	HSPA1A/OAS1	2
GO:0032695	negative regulation of interleukin-12 production	2/501	19/18986	0.105263157894737	3.98907448261372	2.14599473258752	0.0884678617973104	0.288838257699963	0.230399991508603	IRAK3/LILRA5	2
GO:0033003	regulation of mast cell activation	2/501	19/18986	0.105263157894737	3.98907448261372	2.14599473258752	0.0884678617973104	0.288838257699963	0.230399991508603	PLSCR1/NECTIN2	2
GO:0050862	positive regulation of T cell receptor signaling pathway	2/501	19/18986	0.105263157894737	3.98907448261372	2.14599473258752	0.0884678617973104	0.288838257699963	0.230399991508603	LIPA/NECTIN2	2
GO:0060263	regulation of respiratory burst	2/501	19/18986	0.105263157894737	3.98907448261372	2.14599473258752	0.0884678617973104	0.288838257699963	0.230399991508603	GRN/S100A9	2
GO:0060749	mammary gland alveolus development	2/501	19/18986	0.105263157894737	3.98907448261372	2.14599473258752	0.0884678617973104	0.288838257699963	0.230399991508603	EGF/AREG	2
GO:0061377	mammary gland lobule development	2/501	19/18986	0.105263157894737	3.98907448261372	2.14599473258752	0.0884678617973104	0.288838257699963	0.230399991508603	EGF/AREG	2
GO:0061450	trophoblast cell migration	2/501	19/18986	0.105263157894737	3.98907448261372	2.14599473258752	0.0884678617973104	0.288838257699963	0.230399991508603	ITGB3/TIMP1	2
GO:1905048	regulation of metallopeptidase activity	2/501	19/18986	0.105263157894737	3.98907448261372	2.14599473258752	0.0884678617973104	0.288838257699963	0.230399991508603	TIMP1/TIMP2	2
GO:0002011	morphogenesis of an epithelial sheet	4/501	64/18986	0.0625	2.3685129740519	1.80538497245523	0.0885734815375874	0.288838257699963	0.230399991508603	LRG1/HBEGF/ITGB3/CD151	4
GO:0002763	positive regulation of myeloid leukocyte differentiation	4/501	64/18986	0.0625	2.3685129740519	1.80538497245523	0.0885734815375874	0.288838257699963	0.230399991508603	TRIB1/FOS/KLF10/TYROBP	4
GO:0048732	gland development	17/501	450/18986	0.0377777777777778	1.43163450876026	1.52555841399213	0.0891945498619535	0.290643044205213	0.231839630422076	CEBPB/CYP1B1/EGF/SLC29A1/ALOX15B/HPN/INHBB/AREG/LIPA/OAS2/PSAP/TSPO/TNFAIP3/TYMS/IRS2/HESX1/MAFB	17
GO:0043588	skin development	13/501	324/18986	0.0401234567901235	1.52052684753949	1.55579002646488	0.0892803850576519	0.290702344680142	0.231886933120233	APCDD1/CSTA/EREG/ALOX12/ALOX15B/GBA1/IL18/JUP/ST14/TGM3/KLF4/ADAMTS2/MAFB	13
GO:0048708	astrocyte differentiation	5/501	90/18986	0.0555555555555556	2.10534486582391	1.73040813900065	0.0895759653987212	0.291223524420351	0.232302666855351	GRN/S100A8/S100A9/C1QA/VIM	5
GO:1901264	carbohydrate derivative transport	5/501	90/18986	0.0555555555555556	2.10534486582391	1.73040813900065	0.0895759653987212	0.291223524420351	0.232302666855351	SLC29A1/SLC25A24/CALHM6/PLTP/PSAP	5
GO:0043467	regulation of generation of precursor metabolites and energy	7/501	146/18986	0.0479452054794521	1.81694145954666	1.63132823052354	0.0923137339201824	0.299897527126942	0.239221730021907	CAVIN3/TREX1/GRB10/OAS1/CHCHD2/DDIT4/IRS2	7
GO:0021545	cranial nerve development	4/501	65/18986	0.0615384615384615	2.33207431291264	1.77103655507144	0.0925207841039856	0.300116475531268	0.239396380398555	EGR2/EPHB2/SLC1A3/MAFB	4
GO:0071384	cellular response to corticosteroid stimulus	4/501	65/18986	0.0615384615384615	2.33207431291264	1.77103655507144	0.0925207841039856	0.300116475531268	0.239396380398555	CYP1B1/FLT3/GPER1/DDIT4	4
GO:0051048	negative regulation of secretion	8/501	175/18986	0.0457142857142857	1.73239806102082	1.60241390427505	0.0928423146434884	0.300932329063132	0.240047169003605	ADRA2A/EGF/INHBB/LGALS9/MAOB/OSM/TSPO/RSAD2	8
GO:0002360	T cell lineage commitment	3/501	41/18986	0.0731707317073171	2.77289323791442	1.87086152362215	0.0933001346478345	0.301280224430047	0.240324677565738	CTSL/LGALS1/SOCS3	3
GO:0030279	negative regulation of ossification	3/501	41/18986	0.0731707317073171	2.77289323791442	1.87086152362215	0.0933001346478345	0.301280224430047	0.240324677565738	ECM1/TRPM4/SRGN	3
GO:0043407	negative regulation of MAP kinase activity	3/501	41/18986	0.0731707317073171	2.77289323791442	1.87086152362215	0.0933001346478345	0.301280224430047	0.240324677565738	IRAK3/DUSP1/GBA1	3
GO:0044060	regulation of endocrine process	3/501	41/18986	0.0731707317073171	2.77289323791442	1.87086152362215	0.0933001346478345	0.301280224430047	0.240324677565738	INHBB/RETN/TSPO	3
GO:1904994	regulation of leukocyte adhesion to vascular endothelial cell	3/501	41/18986	0.0731707317073171	2.77289323791442	1.87086152362215	0.0933001346478345	0.301280224430047	0.240324677565738	GP1BA/SELP/KLF4	3
GO:0070482	response to oxygen levels	14/501	358/18986	0.0391061452513966	1.48197459828945	1.5156432334285	0.093701663834372	0.302349663033131	0.241177745462739	ADM/CYBB/EGR1/SLC29A1/FOS/KCNMA1/MMP14/CHCHD2/PLAU/DDIT4/PPARG/AGTRAP/SLC6A4/VCAM1	14
GO:0034763	negative regulation of transmembrane transport	7/501	147/18986	0.0476190476190476	1.80458131356335	1.61218220203623	0.0948611476194211	0.304965802069558	0.243264582630979	ADRA2A/EPHB2/GRB10/KCNE1/MMP9/NTSR1/IRS2	7
GO:0046887	positive regulation of hormone secretion	7/501	147/18986	0.0476190476190476	1.80458131356335	1.61218220203623	0.0948611476194211	0.304965802069558	0.243264582630979	GPR27/GPER1/INHBB/PPARG/TRPM4/RETN/IRS2	7
GO:0050806	positive regulation of synaptic transmission	8/501	176/18986	0.0454545454545455	1.72255489021956	1.58543053015396	0.0951571745766674	0.304965802069558	0.243264582630979	EPHB2/GPER1/GRIN2D/PRKAR1B/RETN/CCL2/SLC1A3/TYROBP	8
GO:0099565	chemical synaptic transmission, postsynaptic	6/501	119/18986	0.0504201680672269	1.91073315553766	1.64069418812893	0.0953052696973626	0.304965802069558	0.243264582630979	CHRNA2/CHRNE/SLC29A1/GRIN2D/NTSR1/PRKAR1B	6
GO:0034762	regulation of transmembrane transport	18/501	487/18986	0.0369609856262834	1.40068118383356	1.47470019908316	0.0958001005918261	0.304965802069558	0.243264582630979	ADRA2A/EPHB2/FGF13/STAC3/GPER1/GRB10/GRIN2D/HSPA2/CXCL10/ITGB3/KCNE1/CXCL9/MMP9/NTSR1/SCN1B/CCL2/IRS2/CD63	18
GO:0030901	midbrain development	5/501	92/18986	0.0543478260869565	2.05957649917556	1.67717628027756	0.0961797399057607	0.304965802069558	0.243264582630979	BASP1/PADI2/MAOB/FZD1/CASP5	5
GO:0001933	negative regulation of protein phosphorylation	10/501	236/18986	0.0423728813559322	1.60577150783179	1.54162464435185	0.0963012209680562	0.304965802069558	0.243264582630979	TRIB1/CDKN1C/IRAK3/DUSP1/DUSP3/EPHB2/GBA1/SAMSN1/TNFAIP3/SOCS1	10
GO:0050821	protein stabilization	10/501	236/18986	0.0423728813559322	1.60577150783179	1.54162464435185	0.0963012209680562	0.304965802069558	0.243264582630979	IFI30/TREX1/GLMP/CLU/PAQR4/GAPDH/GRN/H1-5/HSPA1A/TYROBP	10
GO:0000271	polysaccharide biosynthetic process	4/501	66/18986	0.0606060606060606	2.29673985362608	1.7373155084897	0.096550383969484	0.304965802069558	0.243264582630979	EGF/GRB10/GYG1/IRS2	4
GO:0006767	water-soluble vitamin metabolic process	4/501	66/18986	0.0606060606060606	2.29673985362608	1.7373155084897	0.096550383969484	0.304965802069558	0.243264582630979	ALDH1L2/ALPL/TKTL1/VNN1	4
GO:0045428	regulation of nitric oxide biosynthetic process	4/501	66/18986	0.0606060606060606	2.29673985362608	1.7373155084897	0.096550383969484	0.304965802069558	0.243264582630979	CLU/PTX3/TSPO/KLF4	4
GO:0045453	bone resorption	4/501	66/18986	0.0606060606060606	2.29673985362608	1.7373155084897	0.096550383969484	0.304965802069558	0.243264582630979	SIGLEC15/TMEM119/ITGB3/TNFAIP3	4
GO:0090303	positive regulation of wound healing	4/501	66/18986	0.0606060606060606	2.29673985362608	1.7373155084897	0.096550383969484	0.304965802069558	0.243264582630979	ADRA2A/HBEGF/PLAU/EMILIN2	4
GO:0000076	DNA replication checkpoint signaling	2/501	20/18986	0.1	3.78962075848303	2.05488123888249	0.0966410940946341	0.304965802069558	0.243264582630979	CDT1/CDC45	2
GO:0002523	leukocyte migration involved in inflammatory response	2/501	20/18986	0.1	3.78962075848303	2.05488123888249	0.0966410940946341	0.304965802069558	0.243264582630979	S100A8/S100A9	2
GO:0002755	MyD88-dependent toll-like receptor signaling pathway	2/501	20/18986	0.1	3.78962075848303	2.05488123888249	0.0966410940946341	0.304965802069558	0.243264582630979	IRAK3/IRF7	2
GO:0006098	pentose-phosphate shunt	2/501	20/18986	0.1	3.78962075848303	2.05488123888249	0.0966410940946341	0.304965802069558	0.243264582630979	PGD/TKT	2
GO:0007351	tripartite regional subdivision	2/501	20/18986	0.1	3.78962075848303	2.05488123888249	0.0966410940946341	0.304965802069558	0.243264582630979	BASP1/PCSK6	2
GO:0008595	anterior/posterior axis specification, embryo	2/501	20/18986	0.1	3.78962075848303	2.05488123888249	0.0966410940946341	0.304965802069558	0.243264582630979	BASP1/PCSK6	2
GO:0015810	aspartate transmembrane transport	2/501	20/18986	0.1	3.78962075848303	2.05488123888249	0.0966410940946341	0.304965802069558	0.243264582630979	NTSR1/SLC1A3	2
GO:0032305	positive regulation of icosanoid secretion	2/501	20/18986	0.1	3.78962075848303	2.05488123888249	0.0966410940946341	0.304965802069558	0.243264582630979	NTSR1/PTGES	2
GO:0033033	negative regulation of myeloid cell apoptotic process	2/501	20/18986	0.1	3.78962075848303	2.05488123888249	0.0966410940946341	0.304965802069558	0.243264582630979	GAS6/IRF7	2
GO:0043129	surfactant homeostasis	2/501	20/18986	0.1	3.78962075848303	2.05488123888249	0.0966410940946341	0.304965802069558	0.243264582630979	CTSH/OAS1	2
GO:0043651	linoleic acid metabolic process	2/501	20/18986	0.1	3.78962075848303	2.05488123888249	0.0966410940946341	0.304965802069558	0.243264582630979	ALOX12/ALOX15B	2
GO:0051900	regulation of mitochondrial depolarization	2/501	20/18986	0.1	3.78962075848303	2.05488123888249	0.0966410940946341	0.304965802069558	0.243264582630979	IFI6/TSPO	2
GO:0060340	positive regulation of type I interferon-mediated signaling pathway	2/501	20/18986	0.1	3.78962075848303	2.05488123888249	0.0966410940946341	0.304965802069558	0.243264582630979	TRIM6/IRF7	2
GO:0061620	glycolytic process through glucose-6-phosphate	2/501	20/18986	0.1	3.78962075848303	2.05488123888249	0.0966410940946341	0.304965802069558	0.243264582630979	HK3/PKM	2
GO:0071605	monocyte chemotactic protein-1 production	2/501	20/18986	0.1	3.78962075848303	2.05488123888249	0.0966410940946341	0.304965802069558	0.243264582630979	LGALS9/OAS1	2
GO:0071637	regulation of monocyte chemotactic protein-1 production	2/501	20/18986	0.1	3.78962075848303	2.05488123888249	0.0966410940946341	0.304965802069558	0.243264582630979	LGALS9/OAS1	2
GO:1900424	regulation of defense response to bacterium	2/501	20/18986	0.1	3.78962075848303	2.05488123888249	0.0966410940946341	0.304965802069558	0.243264582630979	GRN/EMILIN2	2
GO:0010001	glial cell differentiation	11/501	267/18986	0.0411985018726592	1.56126697915031	1.52054135718105	0.0974093023437645	0.30660950511732	0.244575728776447	WASF3/CLU/VCAN/EGR2/DAAM2/GBA1/GRN/S100A8/S100A9/C1QA/VIM	11
GO:1903522	regulation of blood circulation	11/501	267/18986	0.0411985018726592	1.56126697915031	1.52054135718105	0.0974093023437645	0.30660950511732	0.244575728776447	ADM/ADORA3/ADRA2A/HBEGF/FGF13/JUP/KCNE1/PKP2/TRPM4/TMIGD3/SCN1B	11
GO:0034614	cellular response to reactive oxygen species	7/501	148/18986	0.0472972972972973	1.79238819657981	1.59318384981579	0.0974473206119729	0.30660950511732	0.244575728776447	TREX1/CYP1B1/FOS/MPO/AXL/TNFAIP3/KLF4	7
GO:0046165	alcohol biosynthetic process	7/501	148/18986	0.0472972972972973	1.79238819657981	1.59318384981579	0.0974473206119729	0.30660950511732	0.244575728776447	CES1/CYP27A1/GBA1/GPER1/LIPA/NTSR1/SPR	7
GO:0032355	response to estradiol	6/501	120/18986	0.05	1.89481037924152	1.61881103868841	0.0982226622622362	0.308822971765246	0.246341362944676	CYP1B1/GPER1/IGFBP2/ITGAM/AREG/SLC6A4	6
GO:0016051	carbohydrate biosynthetic process	9/501	207/18986	0.0434782608695652	1.64766119934045	1.54245057837999	0.0984705371591315	0.308898634071267	0.246401717119374	CHST13/EGF/GPER1/GRB10/GYG1/ATF3/NTSR1/PGD/IRS2	9
GO:0032733	positive regulation of interleukin-10 production	3/501	42/18986	0.0714285714285714	2.70687197034502	1.82307353048479	0.098606078628613	0.308898634071267	0.246401717119374	LILRA5/LGALS9/ISG15	3
GO:0045429	positive regulation of nitric oxide biosynthetic process	3/501	42/18986	0.0714285714285714	2.70687197034502	1.82307353048479	0.098606078628613	0.308898634071267	0.246401717119374	CLU/PTX3/KLF4	3
GO:0050433	regulation of catecholamine secretion	3/501	42/18986	0.0714285714285714	2.70687197034502	1.82307353048479	0.098606078628613	0.308898634071267	0.246401717119374	ADORA3/ADRA2A/FFAR3	3
GO:0051154	negative regulation of striated muscle cell differentiation	3/501	42/18986	0.0714285714285714	2.70687197034502	1.82307353048479	0.098606078628613	0.308898634071267	0.246401717119374	BHLHA15/TMEM119/PLPP7	3
GO:0008544	epidermis development	15/501	393/18986	0.0381679389312977	1.44642013682559	1.47224386416939	0.0990110867408975	0.309941479105883	0.247233571905626	AGPAT2/APCDD1/CSTA/EMP1/EREG/ALOX12/ALOX15B/GBA1/IL18/LAMB3/MYO7A/ST14/TGM3/KLF4/MAFB	15
GO:0009914	hormone transport	13/501	330/18986	0.0393939393939394	1.49288090485695	1.48697659472412	0.0992400810984194	0.310432218748913	0.247625024237763	ADRA2A/GPR27/GPER1/FFAR3/IL1RN/INHBB/OSM/PPARG/TRPM4/RETN/PTPRN2/TSPO/IRS2	13
GO:0014910	regulation of smooth muscle cell migration	5/501	93/18986	0.0537634408602151	2.03743051531346	1.65106612301567	0.0995719328758262	0.311017563590335	0.248091941077544	TRIB1/CYP1B1/ITGB3/PLAU/S100A11	5
GO:0050886	endocrine process	5/501	93/18986	0.0537634408602151	2.03743051531346	1.65106612301567	0.0995719328758262	0.311017563590335	0.248091941077544	CTSG/INHBB/PPARG/RETN/TSPO	5
GO:0030888	regulation of B cell proliferation	4/501	67/18986	0.0597014925373134	2.26246015431823	1.70419948135039	0.100660977453541	0.313507884851682	0.250078416145068	EPHB2/BST1/TYROBP/IRS2	4
GO:0035773	insulin secretion involved in cellular response to glucose stimulus	4/501	67/18986	0.0597014925373134	2.26246015431823	1.70419948135039	0.100660977453541	0.313507884851682	0.250078416145068	ADRA2A/GPR27/TRPM4/PTPRN2	4
GO:0042446	hormone biosynthetic process	4/501	67/18986	0.0597014925373134	2.26246015431823	1.70419948135039	0.100660977453541	0.313507884851682	0.250078416145068	ADM/EGR1/FFAR3/TSPO	4
GO:0070301	cellular response to hydrogen peroxide	4/501	67/18986	0.0597014925373134	2.26246015431823	1.70419948135039	0.100660977453541	0.313507884851682	0.250078416145068	CYP1B1/AXL/TNFAIP3/KLF4	4
GO:0007265	Ras protein signal transduction	6/501	121/18986	0.0495867768595041	1.87915078933043	1.59713669147927	0.101187024310879	0.314918052489614	0.251203276177089	ADRA2A/EPHB2/RGL1/RGL4/RALB/RRAS	6
GO:0022412	cellular process involved in reproduction in multicellular organism	16/501	427/18986	0.0374707259953162	1.4199984106728	1.44510277440502	0.10216988652428	0.317746868510387	0.253459761146759	EREG/ARMC12/FOLR2/FOLR3/HMGB2/HSPA2/TMEM119/INHBB/SEPTIN4/RETN/PTX3/NECTIN2/TNFAIP6/ZMYND12/ZMYND15/CD9	16
GO:1903169	regulation of calcium ion transmembrane transport	8/501	179/18986	0.0446927374301676	1.69368525518795	1.53512467617941	0.10229753503766	0.317913814600045	0.253592930408843	ADRA2A/STAC3/GPER1/HSPA2/CXCL10/ITGB3/CXCL9/NTSR1	8
GO:0015833	peptide transport	11/501	270/18986	0.0407407407407407	1.54391956827087	1.48191905881097	0.103187789096692	0.319665694862655	0.254990367164083	ADRA2A/GPR27/GPER1/FFAR3/CD209/IL1RN/INHBB/TRPM4/PTPRN2/S100A8/IRS2	11
GO:0002714	positive regulation of B cell mediated immunity	3/501	43/18986	0.0697674418604651	2.64392145940677	1.77666419065653	0.104030862982652	0.319665694862655	0.254990367164083	FCGR1A/NECTIN2/TNFSF13	3
GO:0002891	positive regulation of immunoglobulin mediated immune response	3/501	43/18986	0.0697674418604651	2.64392145940677	1.77666419065653	0.104030862982652	0.319665694862655	0.254990367164083	FCGR1A/NECTIN2/TNFSF13	3
GO:0009409	response to cold	3/501	43/18986	0.0697674418604651	2.64392145940677	1.77666419065653	0.104030862982652	0.319665694862655	0.254990367164083	HSPA2/LIPA/NFKBIA	3
GO:0030866	cortical actin cytoskeleton organization	3/501	43/18986	0.0697674418604651	2.64392145940677	1.77666419065653	0.104030862982652	0.319665694862655	0.254990367164083	CAVIN3/EHD2/RAB13	3
GO:0045746	negative regulation of Notch signaling pathway	3/501	43/18986	0.0697674418604651	2.64392145940677	1.77666419065653	0.104030862982652	0.319665694862655	0.254990367164083	MMP14/NFKBIA/EGFL7	3
GO:0045761	regulation of adenylate cyclase activity	3/501	43/18986	0.0697674418604651	2.64392145940677	1.77666419065653	0.104030862982652	0.319665694862655	0.254990367164083	ADORA3/PALM/TMIGD3	3
GO:0046640	regulation of alpha-beta T cell proliferation	3/501	43/18986	0.0697674418604651	2.64392145940677	1.77666419065653	0.104030862982652	0.319665694862655	0.254990367164083	CLEC4G/IL18/LGALS9	3
GO:0051938	L-glutamate import	3/501	43/18986	0.0697674418604651	2.64392145940677	1.77666419065653	0.104030862982652	0.319665694862655	0.254990367164083	NTSR1/SLC1A3/TTYH3	3
GO:1904407	positive regulation of nitric oxide metabolic process	3/501	43/18986	0.0697674418604651	2.64392145940677	1.77666419065653	0.104030862982652	0.319665694862655	0.254990367164083	CLU/PTX3/KLF4	3
GO:0006022	aminoglycan metabolic process	6/501	122/18986	0.0491803278688525	1.86374791400805	1.57566710798035	0.104198025814695	0.319665694862655	0.254990367164083	CHIT1/PGLYRP2/CHST13/EGF/TNFAIP6/PGLYRP1	6
GO:0007033	vacuole organization	10/501	240/18986	0.0416666666666667	1.57900864936793	1.4861094714864	0.104523575795749	0.319665694862655	0.254990367164083	TREX1/CTSD/EPHB2/GBA1/GRN/ANXA2/LIPA/MYO7A/LAPTM4B/RALB	10
GO:0043124	negative regulation of canonical NF-kappaB signal transduction	4/501	68/18986	0.0588235294117647	2.22918868146061	1.67166725145589	0.104851208390316	0.319665694862655	0.254990367164083	NFKBIA/PER1/TNFAIP3/KLF4	4
GO:0080164	regulation of nitric oxide metabolic process	4/501	68/18986	0.0588235294117647	2.22918868146061	1.67166725145589	0.104851208390316	0.319665694862655	0.254990367164083	CLU/PTX3/TSPO/KLF4	4
GO:0001780	neutrophil homeostasis	2/501	21/18986	0.0952380952380952	3.6091626271267	1.96946745802288	0.1050181389358	0.319665694862655	0.254990367164083	MERTK/AXL	2
GO:0009129	pyrimidine nucleoside monophosphate metabolic process	2/501	21/18986	0.0952380952380952	3.6091626271267	1.96946745802288	0.1050181389358	0.319665694862655	0.254990367164083	TYMS/CDA	2
GO:0010566	regulation of ketone biosynthetic process	2/501	21/18986	0.0952380952380952	3.6091626271267	1.96946745802288	0.1050181389358	0.319665694862655	0.254990367164083	ADM/EGR1	2
GO:0019677	NAD catabolic process	2/501	21/18986	0.0952380952380952	3.6091626271267	1.96946745802288	0.1050181389358	0.319665694862655	0.254990367164083	HK3/PKM	2
GO:0031340	positive regulation of vesicle fusion	2/501	21/18986	0.0952380952380952	3.6091626271267	1.96946745802288	0.1050181389358	0.319665694862655	0.254990367164083	RPH3A/ANXA2	2
GO:0039535	regulation of RIG-I signaling pathway	2/501	21/18986	0.0952380952380952	3.6091626271267	1.96946745802288	0.1050181389358	0.319665694862655	0.254990367164083	DHX58/OASL	2
GO:0051930	regulation of sensory perception of pain	2/501	21/18986	0.0952380952380952	3.6091626271267	1.96946745802288	0.1050181389358	0.319665694862655	0.254990367164083	MGLL/GRIN2D	2
GO:0051931	regulation of sensory perception	2/501	21/18986	0.0952380952380952	3.6091626271267	1.96946745802288	0.1050181389358	0.319665694862655	0.254990367164083	MGLL/GRIN2D	2
GO:0071397	cellular response to cholesterol	2/501	21/18986	0.0952380952380952	3.6091626271267	1.96946745802288	0.1050181389358	0.319665694862655	0.254990367164083	CES1/INHBB	2
GO:0071800	podosome assembly	2/501	21/18986	0.0952380952380952	3.6091626271267	1.96946745802288	0.1050181389358	0.319665694862655	0.254990367164083	SH3PXD2B/FSCN1	2
GO:0072567	chemokine (C-X-C motif) ligand 2 production	2/501	21/18986	0.0952380952380952	3.6091626271267	1.96946745802288	0.1050181389358	0.319665694862655	0.254990367164083	OAS1/KLF4	2
GO:0097501	stress response to metal ion	2/501	21/18986	0.0952380952380952	3.6091626271267	1.96946745802288	0.1050181389358	0.319665694862655	0.254990367164083	MT1E/MT2A	2
GO:0140354	lipid import into cell	2/501	21/18986	0.0952380952380952	3.6091626271267	1.96946745802288	0.1050181389358	0.319665694862655	0.254990367164083	LIPA/IRS2	2
GO:2000010	positive regulation of protein localization to cell surface	2/501	21/18986	0.0952380952380952	3.6091626271267	1.96946745802288	0.1050181389358	0.319665694862655	0.254990367164083	EPHB2/TYROBP	2
GO:2000341	regulation of chemokine (C-X-C motif) ligand 2 production	2/501	21/18986	0.0952380952380952	3.6091626271267	1.96946745802288	0.1050181389358	0.319665694862655	0.254990367164083	OAS1/KLF4	2
GO:0048469	cell maturation	9/501	210/18986	0.0428571428571429	1.62412318220701	1.4972449586314	0.105156629617868	0.319860717691151	0.255145932629639	BHLHA15/EREG/GBA1/KCNE1/PPARG/AXL/RET/C1QA/TYMS	9
GO:0060078	regulation of postsynaptic membrane potential	7/501	151/18986	0.0463576158940397	1.75677783505836	1.53705179099593	0.10543663609308	0.320485616639361	0.255644400919497	CHRNA2/CHRNE/GRIN3A/SLC29A1/GRIN2D/NTSR1/PRKAR1B	7
GO:0002690	positive regulation of leukocyte chemotaxis	5/501	95/18986	0.0526315789473684	1.99453724130686	1.59981518674449	0.10653387554943	0.323591941421519	0.258122248588055	GAS6/CXCL10/LGALS9/C3AR1/PLA2G7	5
GO:0051347	positive regulation of transferase activity	12/501	304/18986	0.0394736842105263	1.49590293098014	1.43494818507499	0.108853231497784	0.33040338204624	0.263555586521174	ADRA2A/EREG/FLT3/SASH1/GAS6/LILRA5/ITGB3/SPDYC/LTF/RALB/S100A12/CDC20	12
GO:0046888	negative regulation of hormone secretion	4/501	69/18986	0.0579710144927536	2.1968815991206	1.63969865278921	0.109119671146885	0.330978367388363	0.264014239813842	ADRA2A/INHBB/OSM/TSPO	4
GO:0030501	positive regulation of bone mineralization	3/501	44/18986	0.0681818181818182	2.58383233532934	1.7315580811589	0.109570699872835	0.331644273277075	0.264545418447609	TMEM119/LTF/ISG15	3
GO:0046627	negative regulation of insulin receptor signaling pathway	3/501	44/18986	0.0681818181818182	2.58383233532934	1.7315580811589	0.109570699872835	0.331644273277075	0.264545418447609	GRB10/SOCS1/SOCS3	3
GO:1900744	regulation of p38MAPK cascade	3/501	44/18986	0.0681818181818182	2.58383233532934	1.7315580811589	0.109570699872835	0.331644273277075	0.264545418447609	DUSP1/SASH1/PER1	3
GO:0043534	blood vessel endothelial cell migration	8/501	182/18986	0.043956043956044	1.66576736636617	1.48575606808306	0.109729173037241	0.331890208102787	0.264741595305228	CYP1B1/EGR3/HMOX1/NR4A1/ID1/JUP/PPARG/KLF4	8
GO:0007044	cell-substrate junction assembly	5/501	96/18986	0.0520833333333333	1.97376081170991	1.57465844428019	0.110102307676724	0.332784612091815	0.265455041900282	DUSP3/FN1/ITGB3/MMP14/S100A10	5
GO:0009141	nucleoside triphosphate metabolic process	11/501	274/18986	0.0401459854014599	1.52138059647129	1.43114776870584	0.111199692128964	0.335865268285516	0.267912414294513	SMPDL3A/TREX1/ALDOA/GAPDH/HK3/HSPA1A/LIPA/PKM/DDIT4/TSPO/TYMS	11
GO:0002262	myeloid cell homeostasis	8/501	183/18986	0.0437158469945355	1.6566648124516	1.4695019042619	0.112270487254659	0.338777253246961	0.270235241317958	MERTK/HMGB2/HMOX1/HSPA1A/LIPA/AXL/ISG15/MAFB	8
GO:0032413	negative regulation of ion transmembrane transporter activity	4/501	70/18986	0.0571428571428571	2.16549757627602	1.6082745082411	0.113464913597033	0.338777253246961	0.270235241317958	ADRA2A/EPHB2/KCNE1/MMP9	4
GO:0033363	secretory granule organization	4/501	70/18986	0.0571428571428571	2.16549757627602	1.6082745082411	0.113464913597033	0.338777253246961	0.270235241317958	ZNF385A/KCNE1/SRGN/NECTIN2	4
GO:0044091	membrane biogenesis	4/501	70/18986	0.0571428571428571	2.16549757627602	1.6082745082411	0.113464913597033	0.338777253246961	0.270235241317958	EPHB2/ANXA2/S100A10/MAFB	4
GO:0032303	regulation of icosanoid secretion	2/501	22/18986	0.0909090909090909	3.44510978043912	1.88911834810786	0.113582601658648	0.338777253246961	0.270235241317958	NTSR1/PTGES	2
GO:0033630	positive regulation of cell adhesion mediated by integrin	2/501	22/18986	0.0909090909090909	3.44510978043912	1.88911834810786	0.113582601658648	0.338777253246961	0.270235241317958	ITGB3/RET	2
GO:0034312	diol biosynthetic process	2/501	22/18986	0.0909090909090909	3.44510978043912	1.88911834810786	0.113582601658648	0.338777253246961	0.270235241317958	GBA1/SPR	2
GO:0035809	regulation of urine volume	2/501	22/18986	0.0909090909090909	3.44510978043912	1.88911834810786	0.113582601658648	0.338777253246961	0.270235241317958	ADCY6/ADM	2
GO:0050765	negative regulation of phagocytosis	2/501	22/18986	0.0909090909090909	3.44510978043912	1.88911834810786	0.113582601658648	0.338777253246961	0.270235241317958	PLSCR1/DYSF	2
GO:0072111	cell proliferation involved in kidney development	2/501	22/18986	0.0909090909090909	3.44510978043912	1.88911834810786	0.113582601658648	0.338777253246961	0.270235241317958	EGR1/ITGB3	2
GO:0086012	membrane depolarization during cardiac muscle cell action potential	2/501	22/18986	0.0909090909090909	3.44510978043912	1.88911834810786	0.113582601658648	0.338777253246961	0.270235241317958	TRPM4/SCN1B	2
GO:0090026	positive regulation of monocyte chemotaxis	2/501	22/18986	0.0909090909090909	3.44510978043912	1.88911834810786	0.113582601658648	0.338777253246961	0.270235241317958	CXCL10/PLA2G7	2
GO:0097709	connective tissue replacement	2/501	22/18986	0.0909090909090909	3.44510978043912	1.88911834810786	0.113582601658648	0.338777253246961	0.270235241317958	PPARG/TIMP1	2
GO:0140896	cGAS/STING signaling pathway	2/501	22/18986	0.0909090909090909	3.44510978043912	1.88911834810786	0.113582601658648	0.338777253246961	0.270235241317958	SMPDL3A/TREX1	2
GO:1900273	positive regulation of long-term synaptic potentiation	2/501	22/18986	0.0909090909090909	3.44510978043912	1.88911834810786	0.113582601658648	0.338777253246961	0.270235241317958	EPHB2/PRKAR1B	2
GO:1902307	positive regulation of sodium ion transmembrane transport	2/501	22/18986	0.0909090909090909	3.44510978043912	1.88911834810786	0.113582601658648	0.338777253246961	0.270235241317958	FGF13/SCN1B	2
GO:1903054	negative regulation of extracellular matrix organization	2/501	22/18986	0.0909090909090909	3.44510978043912	1.88911834810786	0.113582601658648	0.338777253246961	0.270235241317958	CST3/PPARG	2
GO:1905146	lysosomal protein catabolic process	2/501	22/18986	0.0909090909090909	3.44510978043912	1.88911834810786	0.113582601658648	0.338777253246961	0.270235241317958	GBA1/LAPTM4B	2
GO:0061337	cardiac conduction	5/501	97/18986	0.0515463917525773	1.95341276210466	1.54980401269168	0.113728117912614	0.338859481660048	0.270300833133349	JUP/KCNE1/PKP2/TRPM4/SCN1B	5
GO:1903531	negative regulation of secretion by cell	7/501	154/18986	0.0454545454545455	1.72255489021956	1.48216795199958	0.11376785296311	0.338859481660048	0.270300833133349	ADRA2A/INHBB/LGALS9/MAOB/OSM/TSPO/RSAD2	7
GO:0002009	morphogenesis of an epithelium	18/501	500/18986	0.036	1.36426347305389	1.35891905385984	0.114579895600822	0.341041822224608	0.272041638702346	LRG1/ADM/CTSH/HBEGF/EGF/CXCL10/ITGB3/AREG/MMP14/RET/ST14/TGFB1I1/TGM3/VASP/HESX1/SOCS3/KLF4/CD151	18
GO:0051402	neuron apoptotic process	12/501	307/18986	0.0390879478827362	1.4812849870292	1.39961673818283	0.114668711976388	0.341062747010282	0.272058329948443	CEBPB/CLU/COL6A3/EGR1/GAPDH/GBA1/GRN/NAIP/AXL/CCL2/FZD1/CASP5	12
GO:0007189	adenylate cyclase-activating G protein-coupled receptor signaling pathway	8/501	184/18986	0.0434782608695652	1.64766119934045	1.4533466144624	0.114843595084324	0.341062747010282	0.272058329948443	ADCY6/ADM/ADRA2A/GPBAR1/GPER1/CXCL10/CXCL9/PRKAR1B	8
GO:0050691	regulation of defense response to virus by host	3/501	45/18986	0.0666666666666667	2.52641383898869	1.68768556529982	0.115221756318969	0.341062747010282	0.272058329948443	TRIM6/IL27/TNFAIP3	3
GO:0051602	response to electrical stimulus	3/501	45/18986	0.0666666666666667	2.52641383898869	1.68768556529982	0.115221756318969	0.341062747010282	0.272058329948443	NR4A1/PALM/CD14	3
GO:0071548	response to dexamethasone	3/501	45/18986	0.0666666666666667	2.52641383898869	1.68768556529982	0.115221756318969	0.341062747010282	0.272058329948443	CYP1B1/GBA1/DDIT4	3
GO:0120178	steroid hormone biosynthetic process	3/501	45/18986	0.0666666666666667	2.52641383898869	1.68768556529982	0.115221756318969	0.341062747010282	0.272058329948443	ADM/EGR1/TSPO	3
GO:1900077	negative regulation of cellular response to insulin stimulus	3/501	45/18986	0.0666666666666667	2.52641383898869	1.68768556529982	0.115221756318969	0.341062747010282	0.272058329948443	GRB10/SOCS1/SOCS3	3
GO:2001259	positive regulation of cation channel activity	3/501	45/18986	0.0666666666666667	2.52641383898869	1.68768556529982	0.115221756318969	0.341062747010282	0.272058329948443	FGF13/STAC3/SCN1B	3
GO:0002704	negative regulation of leukocyte mediated immunity	4/501	71/18986	0.0563380281690141	2.13499761041298	1.57737656752398	0.117885440047238	0.348467414940185	0.27796487239112	IL4I1/CLEC4G/ARG1/LGALS9	4
GO:0043627	response to estrogen	4/501	71/18986	0.0563380281690141	2.13499761041298	1.57737656752398	0.117885440047238	0.348467414940185	0.27796487239112	CITED4/GBA1/IGFBP2/MMP14	4
GO:0002701	negative regulation of production of molecular mediator of immune response	3/501	46/18986	0.0652173913043478	2.47149179901067	1.64498222966387	0.120980163430921	0.354698925957131	0.282935613098473	IRAK3/ARG1/AXL	3
GO:0005978	glycogen biosynthetic process	3/501	46/18986	0.0652173913043478	2.47149179901067	1.64498222966387	0.120980163430921	0.354698925957131	0.282935613098473	GRB10/GYG1/IRS2	3
GO:0006739	NADP metabolic process	3/501	46/18986	0.0652173913043478	2.47149179901067	1.64498222966387	0.120980163430921	0.354698925957131	0.282935613098473	ALDH1L2/PGD/TKT	3
GO:0009250	glucan biosynthetic process	3/501	46/18986	0.0652173913043478	2.47149179901067	1.64498222966387	0.120980163430921	0.354698925957131	0.282935613098473	GRB10/GYG1/IRS2	3
GO:0030149	sphingolipid catabolic process	3/501	46/18986	0.0652173913043478	2.47149179901067	1.64498222966387	0.120980163430921	0.354698925957131	0.282935613098473	ALDH3B1/GBA1/GM2A	3
GO:0030890	positive regulation of B cell proliferation	3/501	46/18986	0.0652173913043478	2.47149179901067	1.64498222966387	0.120980163430921	0.354698925957131	0.282935613098473	EPHB2/BST1/IRS2	3
GO:0042398	cellular modified amino acid biosynthetic process	3/501	46/18986	0.0652173913043478	2.47149179901067	1.64498222966387	0.120980163430921	0.354698925957131	0.282935613098473	GGT1/MGST2/PLSCR1	3
GO:0043300	regulation of leukocyte degranulation	3/501	46/18986	0.0652173913043478	2.47149179901067	1.64498222966387	0.120980163430921	0.354698925957131	0.282935613098473	ITGAM/LGALS9/CD177	3
GO:0046633	alpha-beta T cell proliferation	3/501	46/18986	0.0652173913043478	2.47149179901067	1.64498222966387	0.120980163430921	0.354698925957131	0.282935613098473	CLEC4G/IL18/LGALS9	3
GO:1903573	negative regulation of response to endoplasmic reticulum stress	3/501	46/18986	0.0652173913043478	2.47149179901067	1.64498222966387	0.120980163430921	0.354698925957131	0.282935613098473	CLU/PPP1R15A/HSPA1A	3
GO:1905521	regulation of macrophage migration	3/501	46/18986	0.0652173913043478	2.47149179901067	1.64498222966387	0.120980163430921	0.354698925957131	0.282935613098473	MMP14/C3AR1/CD9	3
GO:0042176	regulation of protein catabolic process	14/501	374/18986	0.0374331550802139	1.41857461547493	1.34594279608072	0.121045908988773	0.354698925957131	0.282935613098473	TRIB1/IRAK3/CLU/CST3/ADRA2A/GBA1/ANXA2/HSPA1A/CTSA/LAPTM4B/TIMP1/TIMP2/TNFAIP3/CDC20	14
GO:0031400	negative regulation of protein modification process	13/501	342/18986	0.0380116959064327	1.44049911872162	1.35332774650013	0.121105104018343	0.354698925957131	0.282935613098473	TRIB1/CDKN1C/IRAK3/DUSP1/DUSP3/EPHB2/GBA1/HSPA1A/SAMSN1/TSPO/TNFAIP3/SOCS1/ISG15	13
GO:0051262	protein tetramerization	5/501	99/18986	0.0505050505050505	1.91394987802173	1.50097314686358	0.12114891189043	0.354698925957131	0.282935613098473	DNM1/ALDOA/TRPM4/VASP/AQP10	5
GO:0043410	positive regulation of MAPK cascade	17/501	472/18986	0.0360169491525424	1.36490578165702	1.32164875236621	0.122097640724973	0.355157333728979	0.283301275000682	CAVIN3/ADRA2A/GPBAR1/EGF/FLT3/SASH1/GAS6/GPER1/ICAM1/LILRA5/ITGB3/LGALS9/NAIP/OSM/RET/S100A12/MARCO	17
GO:0043603	amide metabolic process	17/501	472/18986	0.0360169491525424	1.36490578165702	1.32164875236621	0.122097640724973	0.355157333728979	0.283301275000682	CLU/PAQR4/CTSG/CTSH/CTSL/ALDH1L2/GBA1/GGT1/OPLAH/GM2A/PNPLA1/ARG1/MGST2/PCSK6/PIPOX/PLA2G7/VNN1	17
GO:0010800	positive regulation of peptidyl-threonine phosphorylation	2/501	23/18986	0.0869565217391304	3.2953223986809	1.81329526054935	0.122318807833513	0.355157333728979	0.283301275000682	TRIM6/EGF	2
GO:0030449	regulation of complement activation	2/501	23/18986	0.0869565217391304	3.2953223986809	1.81329526054935	0.122318807833513	0.355157333728979	0.283301275000682	VSIG4/SERPING1	2
GO:0034656	nucleobase-containing small molecule catabolic process	2/501	23/18986	0.0869565217391304	3.2953223986809	1.81329526054935	0.122318807833513	0.355157333728979	0.283301275000682	ADA2/CDA	2
GO:0046426	negative regulation of receptor signaling pathway via JAK-STAT	2/501	23/18986	0.0869565217391304	3.2953223986809	1.81329526054935	0.122318807833513	0.355157333728979	0.283301275000682	SOCS1/SOCS3	2
GO:0046479	glycosphingolipid catabolic process	2/501	23/18986	0.0869565217391304	3.2953223986809	1.81329526054935	0.122318807833513	0.355157333728979	0.283301275000682	GBA1/GM2A	2
GO:0051151	negative regulation of smooth muscle cell differentiation	2/501	23/18986	0.0869565217391304	3.2953223986809	1.81329526054935	0.122318807833513	0.355157333728979	0.283301275000682	EREG/RBPMS2	2
GO:0060008	Sertoli cell differentiation	2/501	23/18986	0.0869565217391304	3.2953223986809	1.81329526054935	0.122318807833513	0.355157333728979	0.283301275000682	RAB13/SDC1	2
GO:0061687	detoxification of inorganic compound	2/501	23/18986	0.0869565217391304	3.2953223986809	1.81329526054935	0.122318807833513	0.355157333728979	0.283301275000682	MT1E/MT2A	2
GO:2000831	regulation of steroid hormone secretion	2/501	23/18986	0.0869565217391304	3.2953223986809	1.81329526054935	0.122318807833513	0.355157333728979	0.283301275000682	RETN/TSPO	2
GO:0030032	lamellipodium assembly	4/501	72/18986	0.0555555555555556	2.10534486582391	1.54698744980548	0.122379714111824	0.355157333728979	0.283301275000682	WASF3/PARVB/PLXNB3/FSCN1	4
GO:0050918	positive chemotaxis	4/501	72/18986	0.0555555555555556	2.10534486582391	1.54698744980548	0.122379714111824	0.355157333728979	0.283301275000682	HMGB2/CXCL10/PLXNB3/S100A4	4
GO:0044282	small molecule catabolic process	14/501	375/18986	0.0373333333333333	1.41479174983367	1.33559666285683	0.122894659547863	0.3564110976631	0.284301375202351	CYP27A1/ALDH1L2/ALDH3B1/IL4I1/HK3/ARG1/NTSR1/PIPOX/ADA2/PGD/PKM/TKTL1/IRS2/CDA	14
GO:0072175	epithelial tube formation	6/501	128/18986	0.046875	1.77638473053892	1.45093711698345	0.123222428388625	0.35712069940277	0.284867409065373	ADM/EGF/RET/ST14/VASP/HESX1	6
GO:0006643	membrane lipid metabolic process	9/501	218/18986	0.0412844036697248	1.56452233148382	1.38011352561205	0.124205932415919	0.359728502374406	0.286947596736167	PAQR4/A3GALT2/CYP1B1/ALDH3B1/GBA1/GM2A/PNPLA1/MGST2/PSAP	9
GO:0042552	myelination	7/501	158/18986	0.0443037974683544	1.67894590565704	1.41083445893356	0.125396679871979	0.362932612855062	0.289503445928078	WASF3/CLU/EGR2/MALL/MARVELD1/CST7/CD9	7
GO:0042471	ear morphogenesis	6/501	129/18986	0.0465116279069767	1.76261430627118	1.43079673024311	0.126548981892248	0.363929922419668	0.290298978060998	EPHB2/HPN/MYO7A/SPARC/HESX1/MAFB	6
GO:0003009	skeletal muscle contraction	3/501	47/18986	0.0638297872340425	2.41890686711683	1.60338838688323	0.126842025077865	0.363929922419668	0.290298978060998	STAC3/NR4A1/TNNT1	3
GO:0006775	fat-soluble vitamin metabolic process	3/501	47/18986	0.0638297872340425	2.41890686711683	1.60338838688323	0.126842025077865	0.363929922419668	0.290298978060998	CYP27A1/LIPA/PLTP	3
GO:0030261	chromosome condensation	3/501	47/18986	0.0638297872340425	2.41890686711683	1.60338838688323	0.126842025077865	0.363929922419668	0.290298978060998	GPER1/H1-4/H1-5	3
GO:0031641	regulation of myelination	3/501	47/18986	0.0638297872340425	2.41890686711683	1.60338838688323	0.126842025077865	0.363929922419668	0.290298978060998	WASF3/EGR2/CST7	3
GO:0032480	negative regulation of type I interferon production	3/501	47/18986	0.0638297872340425	2.41890686711683	1.60338838688323	0.126842025077865	0.363929922419668	0.290298978060998	SIGLEC1/TYROBP/DHX58	3
GO:0042168	heme metabolic process	3/501	47/18986	0.0638297872340425	2.41890686711683	1.60338838688323	0.126842025077865	0.363929922419668	0.290298978060998	HMOX1/BLVRA/TSPO	3
GO:0042789	mRNA transcription by RNA polymerase II	3/501	47/18986	0.0638297872340425	2.41890686711683	1.60338838688323	0.126842025077865	0.363929922419668	0.290298978060998	ANXA2/PPARG/S100A10	3
GO:0045840	positive regulation of mitotic nuclear division	3/501	47/18986	0.0638297872340425	2.41890686711683	1.60338838688323	0.126842025077865	0.363929922419668	0.290298978060998	EGF/EREG/CDC20	3
GO:0050919	negative chemotaxis	3/501	47/18986	0.0638297872340425	2.41890686711683	1.60338838688323	0.126842025077865	0.363929922419668	0.290298978060998	SEMA6B/ITGB3/SEMA4A	3
GO:1900271	regulation of long-term synaptic potentiation	3/501	47/18986	0.0638297872340425	2.41890686711683	1.60338838688323	0.126842025077865	0.363929922419668	0.290298978060998	EPHB2/PRKAR1B/TYROBP	3
GO:1902622	regulation of neutrophil migration	3/501	47/18986	0.0638297872340425	2.41890686711683	1.60338838688323	0.126842025077865	0.363929922419668	0.290298978060998	BST1/TNFAIP6/C3AR1	3
GO:1903307	positive regulation of regulated secretory pathway	3/501	47/18986	0.0638297872340425	2.41890686711683	1.60338838688323	0.126842025077865	0.363929922419668	0.290298978060998	RPH3A/ITGAM/CD177	3
GO:0051898	negative regulation of phosphatidylinositol 3-kinase/protein kinase B signal transduction	4/501	73/18986	0.0547945205479452	2.07650452519618	1.51709059064247	0.126946161534573	0.363985725333953	0.290343490831154	CAVIN3/PHLDA3/GPER1/LOX	4
GO:0007611	learning or memory	11/501	282/18986	0.0390070921985816	1.47822086323806	1.3319878475031	0.128264809780749	0.36752143495844	0.293163849442737	EGR2/EPHB2/FGF13/AFF2/FOS/ZNF385A/GM2A/NTSR1/PRKAR1B/SLC6A4/FOSL1	11
GO:0016125	sterol metabolic process	7/501	159/18986	0.0440251572327044	1.66838649744536	1.39331754179486	0.128394981181018	0.367649319864101	0.293265860448526	CES1/CETP/CYP1B1/CYP27A1/GBA1/LIPA/CYB5R2	7
GO:0006942	regulation of striated muscle contraction	5/501	101/18986	0.0495049504950495	1.87604988043715	1.45326717157194	0.12879006373795	0.368289882864744	0.293776823612077	FGF13/NR4A1/JUP/PKP2/TRPM4	5
GO:0120162	positive regulation of cold-induced thermogenesis	5/501	101/18986	0.0495049504950495	1.87604988043715	1.45326717157194	0.12879006373795	0.368289882864744	0.293776823612077	CEBPB/ALPL/GRB10/IL18/G0S2	5
GO:0008286	insulin receptor signaling pathway	6/501	130/18986	0.0461538461538462	1.74905573468448	1.41083251737561	0.129918826850535	0.371144741003837	0.296054081812715	CTSD/FFAR3/GRB10/SOCS1/IRS2/SOCS3	6
GO:0002320	lymphoid progenitor cell differentiation	2/501	24/18986	0.0833333333333333	3.15801729873586	1.74153780959667	0.131211776793862	0.371144741003837	0.296054081812715	TREX1/FLT3	2
GO:0006925	inflammatory cell apoptotic process	2/501	24/18986	0.0833333333333333	3.15801729873586	1.74153780959667	0.131211776793862	0.371144741003837	0.296054081812715	CTSL/IRF7	2
GO:0008156	negative regulation of DNA replication	2/501	24/18986	0.0833333333333333	3.15801729873586	1.74153780959667	0.131211776793862	0.371144741003837	0.296054081812715	S100A11/CDT1	2
GO:0015867	ATP transport	2/501	24/18986	0.0833333333333333	3.15801729873586	1.74153780959667	0.131211776793862	0.371144741003837	0.296054081812715	SLC25A24/CALHM6	2
GO:0030431	sleep	2/501	24/18986	0.0833333333333333	3.15801729873586	1.74153780959667	0.131211776793862	0.371144741003837	0.296054081812715	IL18/PTGDS	2
GO:0035357	peroxisome proliferator activated receptor signaling pathway	2/501	24/18986	0.0833333333333333	3.15801729873586	1.74153780959667	0.131211776793862	0.371144741003837	0.296054081812715	ALOX15B/PPARG	2
GO:0045063	T-helper 1 cell differentiation	2/501	24/18986	0.0833333333333333	3.15801729873586	1.74153780959667	0.131211776793862	0.371144741003837	0.296054081812715	IL27/SEMA4A	2
GO:0045932	negative regulation of muscle contraction	2/501	24/18986	0.0833333333333333	3.15801729873586	1.74153780959667	0.131211776793862	0.371144741003837	0.296054081812715	ADRA2A/TNNT1	2
GO:0046641	positive regulation of alpha-beta T cell proliferation	2/501	24/18986	0.0833333333333333	3.15801729873586	1.74153780959667	0.131211776793862	0.371144741003837	0.296054081812715	IL18/LGALS9	2
GO:0051131	chaperone-mediated protein complex assembly	2/501	24/18986	0.0833333333333333	3.15801729873586	1.74153780959667	0.131211776793862	0.371144741003837	0.296054081812715	CLU/HSPA1A	2
GO:0061484	hematopoietic stem cell homeostasis	2/501	24/18986	0.0833333333333333	3.15801729873586	1.74153780959667	0.131211776793862	0.371144741003837	0.296054081812715	FSTL1/SEPTIN4	2
GO:0061615	glycolytic process through fructose-6-phosphate	2/501	24/18986	0.0833333333333333	3.15801729873586	1.74153780959667	0.131211776793862	0.371144741003837	0.296054081812715	HK3/PKM	2
GO:0072540	T-helper 17 cell lineage commitment	2/501	24/18986	0.0833333333333333	3.15801729873586	1.74153780959667	0.131211776793862	0.371144741003837	0.296054081812715	LGALS1/SOCS3	2
GO:1901028	regulation of mitochondrial outer membrane permeabilization involved in apoptotic signaling pathway	2/501	24/18986	0.0833333333333333	3.15801729873586	1.74153780959667	0.131211776793862	0.371144741003837	0.296054081812715	HSPA1A/ZNF205	2
GO:2000193	positive regulation of fatty acid transport	2/501	24/18986	0.0833333333333333	3.15801729873586	1.74153780959667	0.131211776793862	0.371144741003837	0.296054081812715	NTSR1/PTGES	2
GO:0007272	ensheathment of neurons	7/501	160/18986	0.04375	1.65795908183633	1.37592349376491	0.131429105585817	0.371144741003837	0.296054081812715	WASF3/CLU/EGR2/MALL/MARVELD1/CST7/CD9	7
GO:0008366	axon ensheathment	7/501	160/18986	0.04375	1.65795908183633	1.37592349376491	0.131429105585817	0.371144741003837	0.296054081812715	WASF3/CLU/EGR2/MALL/MARVELD1/CST7/CD9	7
GO:0035966	response to topologically incorrect protein	7/501	160/18986	0.04375	1.65795908183633	1.37592349376491	0.131429105585817	0.371144741003837	0.296054081812715	CLU/BHLHA15/PPP1R15A/FBXO6/HSPA1A/HSPA2/ATF3	7
GO:0071260	cellular response to mechanical stimulus	4/501	74/18986	0.0540540540540541	2.04844365323407	1.48767019283865	0.131583172954403	0.371335835428775	0.296206513676256	ITGB3/TLR7/TLR5/CASP5	4
GO:0007622	rhythmic behavior	3/501	48/18986	0.0625	2.3685129740519	1.56284863527732	0.132803426019684	0.373797724317357	0.298170308858865	EGR1/EGR2/PTGDS	3
GO:0016339	calcium-dependent cell-cell adhesion via plasma membrane cell adhesion molecules	3/501	48/18986	0.0625	2.3685129740519	1.56284863527732	0.132803426019684	0.373797724317357	0.298170308858865	CDH6/SELL/SELP	3
GO:0032881	regulation of polysaccharide metabolic process	3/501	48/18986	0.0625	2.3685129740519	1.56284863527732	0.132803426019684	0.373797724317357	0.298170308858865	EGF/GRB10/IRS2	3
GO:2000516	positive regulation of CD4-positive, alpha-beta T cell activation	3/501	48/18986	0.0625	2.3685129740519	1.56284863527732	0.132803426019684	0.373797724317357	0.298170308858865	IL18/LGALS9/SOCS1	3
GO:0006694	steroid biosynthetic process	8/501	191/18986	0.0418848167539267	1.58727571035939	1.34292572638553	0.133730175940067	0.376159879705763	0.300054548799116	CES1/ADM/CYP27A1/EGR1/LIPA/CYB5R2/TSPO/HSD3B7	8
GO:0060047	heart contraction	10/501	253/18986	0.0395256916996047	1.49787381758223	1.31247281962374	0.133936738474805	0.376494507498177	0.300321474105842	ADM/ADORA3/HBEGF/FGF13/JUP/KCNE1/PKP2/TRPM4/TMIGD3/SCN1B	10
GO:0009166	nucleotide catabolic process	7/501	161/18986	0.0434782608695652	1.64766119934045	1.35865052685306	0.134498724341242	0.37782713543703	0.301384482407584	TREX1/ALDOA/GAPDH/HK3/LIPA/PKM/DDIT4	7
GO:0002090	regulation of receptor internalization	4/501	75/18986	0.0533333333333333	2.02113107119095	1.45871118088657	0.136289106612976	0.381859606229505	0.304601096590702	EGF/ANXA2/ITGB3/CD63	4
GO:0043523	regulation of neuron apoptotic process	10/501	254/18986	0.0393700787401575	1.49197667656812	1.2995222937444	0.136365935213934	0.381859606229505	0.304601096590702	CEBPB/CLU/EGR1/GBA1/GRN/NAIP/AXL/CCL2/FZD1/CASP5	10
GO:0090257	regulation of muscle system process	10/501	254/18986	0.0393700787401575	1.49197667656812	1.2995222937444	0.136365935213934	0.381859606229505	0.304601096590702	MYL9/ADRA2A/FGF13/GPER1/NR4A1/JUP/PKP2/PPARG/TRPM4/TNNT1	10
GO:0060538	skeletal muscle organ development	8/501	192/18986	0.0416666666666667	1.57900864936793	1.32751822077544	0.13655075463273	0.381859606229505	0.304601096590702	BASP1/VAMP5/EGR1/EGR2/FOS/STAC3/NR4A1/ATF3	8
GO:0032755	positive regulation of interleukin-6 production	5/501	103/18986	0.0485436893203883	1.83962172741895	1.40663435613184	0.136644968446016	0.381859606229505	0.304601096590702	EREG/LILRA5/LGALS9/TLR7/TYROBP	5
GO:0034766	negative regulation of monoatomic ion transmembrane transport	5/501	103/18986	0.0485436893203883	1.83962172741895	1.40663435613184	0.136644968446016	0.381859606229505	0.304601096590702	ADRA2A/EPHB2/KCNE1/MMP9/NTSR1	5
GO:0043279	response to alkaloid	5/501	103/18986	0.0485436893203883	1.83962172741895	1.40663435613184	0.136644968446016	0.381859606229505	0.304601096590702	ADRA2A/FKBP5/FOSB/SLC1A3/SLC6A4	5
GO:0150115	cell-substrate junction organization	5/501	103/18986	0.0485436893203883	1.83962172741895	1.40663435613184	0.136644968446016	0.381859606229505	0.304601096590702	DUSP3/FN1/ITGB3/MMP14/S100A10	5
GO:0098773	skin epidermis development	6/501	132/18986	0.0454545454545455	1.72255489021956	1.37142005190429	0.136786374636798	0.382006392585419	0.304718184871962	APCDD1/ALOX12/GBA1/IL18/TGM3/KLF4	6
GO:0150063	visual system development	15/501	415/18986	0.036144578313253	1.36974244282519	1.25377655872844	0.137035440135597	0.382453455651165	0.305074797349035	MERTK/COL8A2/CYP1B1/EPHB2/FOS/SH3PXD2B/ITGAM/MYO7A/PER1/RET/SMARCD3/C1QA/VIM/HESX1/KLF4	15
GO:0030902	hindbrain development	7/501	162/18986	0.0432098765432099	1.63749045119637	1.34149689059688	0.137603496891922	0.382962165601622	0.305480584204277	EGF/EGR2/EPHB2/GBA1/KCNE1/SLC6A4/MAFB	7
GO:0006509	membrane protein ectodomain proteolysis	3/501	49/18986	0.0612244897959184	2.32017597458145	1.52331146781567	0.138860439525568	0.382962165601622	0.305480584204277	ADRA2A/TIMP1/TIMP2	3
GO:0007094	mitotic spindle assembly checkpoint signaling	3/501	49/18986	0.0612244897959184	2.32017597458145	1.52331146781567	0.138860439525568	0.382962165601622	0.305480584204277	DUSP1/HASPIN/CDC20	3
GO:0032092	positive regulation of protein binding	3/501	49/18986	0.0612244897959184	2.32017597458145	1.52331146781567	0.138860439525568	0.382962165601622	0.305480584204277	ANXA2/MMP9/RALB	3
GO:0042088	T-helper 1 type immune response	3/501	49/18986	0.0612244897959184	2.32017597458145	1.52331146781567	0.138860439525568	0.382962165601622	0.305480584204277	IL27/IL18/SEMA4A	3
GO:0042269	regulation of natural killer cell mediated cytotoxicity	3/501	49/18986	0.0612244897959184	2.32017597458145	1.52331146781567	0.138860439525568	0.382962165601622	0.305480584204277	LAG3/LGALS9/NECTIN2	3
GO:0042596	fear response	3/501	49/18986	0.0612244897959184	2.32017597458145	1.52331146781567	0.138860439525568	0.382962165601622	0.305480584204277	ADRA2A/EPHB2/PRKAR1B	3
GO:0043330	response to exogenous dsRNA	3/501	49/18986	0.0612244897959184	2.32017597458145	1.52331146781567	0.138860439525568	0.382962165601622	0.305480584204277	IRAK3/NFKBIA/RALB	3
GO:0050432	catecholamine secretion	3/501	49/18986	0.0612244897959184	2.32017597458145	1.52331146781567	0.138860439525568	0.382962165601622	0.305480584204277	ADORA3/ADRA2A/FFAR3	3
GO:0050856	regulation of T cell receptor signaling pathway	3/501	49/18986	0.0612244897959184	2.32017597458145	1.52331146781567	0.138860439525568	0.382962165601622	0.305480584204277	DUSP3/LIPA/NECTIN2	3
GO:0071173	spindle assembly checkpoint signaling	3/501	49/18986	0.0612244897959184	2.32017597458145	1.52331146781567	0.138860439525568	0.382962165601622	0.305480584204277	DUSP1/HASPIN/CDC20	3
GO:0071174	mitotic spindle checkpoint signaling	3/501	49/18986	0.0612244897959184	2.32017597458145	1.52331146781567	0.138860439525568	0.382962165601622	0.305480584204277	DUSP1/HASPIN/CDC20	3
GO:0007350	blastoderm segmentation	2/501	25/18986	0.08	3.03169660678643	1.67344975278333	0.140247196057923	0.382962165601622	0.305480584204277	BASP1/PCSK6	2
GO:0009110	vitamin biosynthetic process	2/501	25/18986	0.08	3.03169660678643	1.67344975278333	0.140247196057923	0.382962165601622	0.305480584204277	CYP27A1/PLTP	2
GO:0030220	platelet formation	2/501	25/18986	0.08	3.03169660678643	1.67344975278333	0.140247196057923	0.382962165601622	0.305480584204277	ZNF385A/CLEC1B	2
GO:0032693	negative regulation of interleukin-10 production	2/501	25/18986	0.08	3.03169660678643	1.67344975278333	0.140247196057923	0.382962165601622	0.305480584204277	TYROBP/PDCD1LG2	2
GO:0032727	positive regulation of interferon-alpha production	2/501	25/18986	0.08	3.03169660678643	1.67344975278333	0.140247196057923	0.382962165601622	0.305480584204277	IRF7/TLR7	2
GO:0035335	peptidyl-tyrosine dephosphorylation	2/501	25/18986	0.08	3.03169660678643	1.67344975278333	0.140247196057923	0.382962165601622	0.305480584204277	DUSP1/DUSP3	2
GO:0035994	response to muscle stretch	2/501	25/18986	0.08	3.03169660678643	1.67344975278333	0.140247196057923	0.382962165601622	0.305480584204277	FOS/NFKBIA	2
GO:0042953	lipoprotein transport	2/501	25/18986	0.08	3.03169660678643	1.67344975278333	0.140247196057923	0.382962165601622	0.305480584204277	MSR1/PPARG	2
GO:0043302	positive regulation of leukocyte degranulation	2/501	25/18986	0.08	3.03169660678643	1.67344975278333	0.140247196057923	0.382962165601622	0.305480584204277	ITGAM/CD177	2
GO:0045762	positive regulation of adenylate cyclase activity	2/501	25/18986	0.08	3.03169660678643	1.67344975278333	0.140247196057923	0.382962165601622	0.305480584204277	ADORA3/TMIGD3	2
GO:0046514	ceramide catabolic process	2/501	25/18986	0.08	3.03169660678643	1.67344975278333	0.140247196057923	0.382962165601622	0.305480584204277	GBA1/GM2A	2
GO:0048169	regulation of long-term neuronal synaptic plasticity	2/501	25/18986	0.08	3.03169660678643	1.67344975278333	0.140247196057923	0.382962165601622	0.305480584204277	EPHB2/SYP	2
GO:0051016	barbed-end actin filament capping	2/501	25/18986	0.08	3.03169660678643	1.67344975278333	0.140247196057923	0.382962165601622	0.305480584204277	CRACD/CAPG	2
GO:0051152	positive regulation of smooth muscle cell differentiation	2/501	25/18986	0.08	3.03169660678643	1.67344975278333	0.140247196057923	0.382962165601622	0.305480584204277	GPER1/SMARCD3	2
GO:0060307	regulation of ventricular cardiac muscle cell membrane repolarization	2/501	25/18986	0.08	3.03169660678643	1.67344975278333	0.140247196057923	0.382962165601622	0.305480584204277	KCNE1/SCN1B	2
GO:0071280	cellular response to copper ion	2/501	25/18986	0.08	3.03169660678643	1.67344975278333	0.140247196057923	0.382962165601622	0.305480584204277	MT1E/MT2A	2
GO:0071467	cellular response to pH	2/501	25/18986	0.08	3.03169660678643	1.67344975278333	0.140247196057923	0.382962165601622	0.305480584204277	KCNE1/AQP10	2
GO:1903306	negative regulation of regulated secretory pathway	2/501	25/18986	0.08	3.03169660678643	1.67344975278333	0.140247196057923	0.382962165601622	0.305480584204277	ADRA2A/LGALS9	2
GO:1903579	negative regulation of ATP metabolic process	2/501	25/18986	0.08	3.03169660678643	1.67344975278333	0.140247196057923	0.382962165601622	0.305480584204277	DDIT4/TSPO	2
GO:1904030	negative regulation of cyclin-dependent protein kinase activity	2/501	25/18986	0.08	3.03169660678643	1.67344975278333	0.140247196057923	0.382962165601622	0.305480584204277	CDKN1C/TNFAIP3	2
GO:1905563	negative regulation of vascular endothelial cell proliferation	2/501	25/18986	0.08	3.03169660678643	1.67344975278333	0.140247196057923	0.382962165601622	0.305480584204277	PPARG/CCL2	2
GO:2000272	negative regulation of signaling receptor activity	2/501	25/18986	0.08	3.03169660678643	1.67344975278333	0.140247196057923	0.382962165601622	0.305480584204277	EPHB2/PPARG	2
GO:0006081	cellular aldehyde metabolic process	4/501	76/18986	0.0526315789473684	1.99453724130686	1.43019915868847	0.141062291002406	0.384455121577896	0.306671482691878	CYP1B1/ALDH3B1/ALPL/TKT	4
GO:0045806	negative regulation of endocytosis	4/501	76/18986	0.0526315789473684	1.99453724130686	1.43019915868847	0.141062291002406	0.384455121577896	0.306671482691878	ANXA2/ITGB3/PLSCR1/DYSF	4
GO:0061077	chaperone-mediated protein folding	4/501	76/18986	0.0526315789473684	1.99453724130686	1.43019915868847	0.141062291002406	0.384455121577896	0.306671482691878	CLU/FKBP5/HSPA1A/HSPA2	4
GO:0032409	regulation of transporter activity	9/501	225/18986	0.04	1.51584830339321	1.28144423040216	0.142289947139436	0.387309811782961	0.308948606935198	ADRA2A/EPHB2/FGF13/STAC3/HSPA2/KCNE1/MMP9/SCN1B/CCL2	9
GO:0060541	respiratory system development	9/501	225/18986	0.04	1.51584830339321	1.28144423040216	0.142289947139436	0.387309811782961	0.308948606935198	BASP1/CTSH/ANXA2/LIPA/LOX/LTA4H/MMP14/HESX1/ADAMTS2	9
GO:0002790	peptide secretion	10/501	257/18986	0.0389105058365759	1.47456060641363	1.26100087336953	0.143792306038463	0.390734594497053	0.311680481564718	ADRA2A/GPR27/GPER1/FFAR3/IL1RN/INHBB/TRPM4/PTPRN2/S100A8/IRS2	10
GO:0038061	non-canonical NF-kappaB signal transduction	6/501	134/18986	0.0447761194029851	1.69684511573867	1.33267539730836	0.143820876801847	0.390734594497053	0.311680481564718	SASH1/IFI35/IL18/LGALS9/NFKBIA/TLR7	6
GO:0043271	negative regulation of monoatomic ion transport	6/501	134/18986	0.0447761194029851	1.69684511573867	1.33267539730836	0.143820876801847	0.390734594497053	0.311680481564718	ADRA2A/EPHB2/KCNE1/MAOB/MMP9/NTSR1	6
GO:0010976	positive regulation of neuron projection development	7/501	164/18986	0.0426829268292683	1.61752105545008	1.30754078975841	0.143917083671329	0.390748973859364	0.311691951669062	EPHB2/GRN/PLXNB3/RET/S100A9/SCN1B/FZD1	7
GO:0016050	vesicle organization	14/501	386/18986	0.0362694300518135	1.37447385022701	1.22369479411033	0.144295387422655	0.390997026409819	0.311889817789616	RAB32/DNM1/RPH3A/ZNF385A/ANXA2/KCNE1/MYO7A/LAPTM4B/SRGN/NECTIN2/S100A10/SDC1/SYP/AP3B2	14
GO:0043255	regulation of carbohydrate biosynthetic process	5/501	105/18986	0.0476190476190476	1.80458131356335	1.36102634398754	0.144706644140474	0.390997026409819	0.311889817789616	EGF/GPER1/GRB10/NTSR1/IRS2	5
GO:1905477	positive regulation of protein localization to membrane	5/501	105/18986	0.0476190476190476	1.80458131356335	1.36102634398754	0.144706644140474	0.390997026409819	0.311889817789616	EPHB2/STAC3/GPER1/ITGAM/TNFAIP6	5
GO:0007005	mitochondrion organization	16/501	452/18986	0.0353982300884956	1.34145867556922	1.20958732069351	0.144780774388562	0.390997026409819	0.311889817789616	RAB32/CLU/BHLHA15/IFI6/GPER1/HSPA1A/IFI27/LIPA/MARCKS/MMP9/CHCHD2/PPARG/NECTIN2/BCL2A1/ZNF205/TNFSF10	16
GO:0002347	response to tumor cell	3/501	50/18986	0.06	2.27377245508982	1.48472892399173	0.145009134503781	0.390997026409819	0.311889817789616	IL4I1/NECTIN2/KLF4	3
GO:0019320	hexose catabolic process	3/501	50/18986	0.06	2.27377245508982	1.48472892399173	0.145009134503781	0.390997026409819	0.311889817789616	HK3/PKM/TKTL1	3
GO:0031279	regulation of cyclase activity	3/501	50/18986	0.06	2.27377245508982	1.48472892399173	0.145009134503781	0.390997026409819	0.311889817789616	ADORA3/PALM/TMIGD3	3
GO:0031577	spindle checkpoint signaling	3/501	50/18986	0.06	2.27377245508982	1.48472892399173	0.145009134503781	0.390997026409819	0.311889817789616	DUSP1/HASPIN/CDC20	3
GO:0043368	positive T cell selection	3/501	50/18986	0.06	2.27377245508982	1.48472892399173	0.145009134503781	0.390997026409819	0.311889817789616	CTSL/LGALS1/SOCS3	3
GO:0061082	myeloid leukocyte cytokine production	3/501	50/18986	0.06	2.27377245508982	1.48472892399173	0.145009134503781	0.390997026409819	0.311889817789616	IRAK3/TLR7/AXL	3
GO:2000404	regulation of T cell migration	3/501	50/18986	0.06	2.27377245508982	1.48472892399173	0.145009134503781	0.390997026409819	0.311889817789616	ECM1/CXCL10/ITGB3	3
GO:0043406	positive regulation of MAP kinase activity	4/501	77/18986	0.051948051948052	1.96863416025093	1.40212037027979	0.145901027451451	0.39290890725961	0.313414883530785	ADRA2A/FLT3/SASH1/S100A12	4
GO:1905818	regulation of chromosome separation	4/501	77/18986	0.051948051948052	1.96863416025093	1.40212037027979	0.145901027451451	0.39290890725961	0.313414883530785	DUSP1/PLSCR1/HASPIN/CDC20	4
GO:0002244	hematopoietic progenitor cell differentiation	6/501	135/18986	0.0444444444444444	1.68427589265913	1.31354623402908	0.147399356640064	0.396447080625153	0.316237207414985	CEBPD/TREX1/FLT3/LIPA/OSM/HERC6	6
GO:0006639	acylglycerol metabolic process	6/501	135/18986	0.0444444444444444	1.68427589265913	1.31354623402908	0.147399356640064	0.396447080625153	0.316237207414985	AGPAT2/CETP/MGLL/PNPLA1/LIPA/GPAT3	6
GO:0046890	regulation of lipid biosynthetic process	8/501	196/18986	0.0408163265306122	1.5467839830543	1.26676153066941	0.148129879194058	0.397136785802122	0.316787370222995	CES1/TREX1/PAQR4/ADM/EGR1/GPER1/TSPO/CCDC3	8
GO:0042632	cholesterol homeostasis	5/501	106/18986	0.0471698113207547	1.7875569615486	1.33859238062872	0.148812744649005	0.397136785802122	0.316787370222995	CES1/CETP/IL18/TSPO/MALL	5
GO:1901222	regulation of non-canonical NF-kappaB signal transduction	5/501	106/18986	0.0471698113207547	1.7875569615486	1.33859238062872	0.148812744649005	0.397136785802122	0.316787370222995	SASH1/IFI35/IL18/LGALS9/TLR7	5
GO:0007039	protein catabolic process in the vacuole	2/501	26/18986	0.0769230769230769	2.9150928911408	1.60868787279872	0.14941139661285	0.397136785802122	0.316787370222995	GBA1/LAPTM4B	2
GO:0007274	neuromuscular synaptic transmission	2/501	26/18986	0.0769230769230769	2.9150928911408	1.60868787279872	0.14941139661285	0.397136785802122	0.316787370222995	EGR3/STAC3	2
GO:0010460	positive regulation of heart rate	2/501	26/18986	0.0769230769230769	2.9150928911408	1.60868787279872	0.14941139661285	0.397136785802122	0.316787370222995	ADM/TRPM4	2
GO:0016082	synaptic vesicle priming	2/501	26/18986	0.0769230769230769	2.9150928911408	1.60868787279872	0.14941139661285	0.397136785802122	0.316787370222995	RPH3A/SYP	2
GO:0019377	glycolipid catabolic process	2/501	26/18986	0.0769230769230769	2.9150928911408	1.60868787279872	0.14941139661285	0.397136785802122	0.316787370222995	GBA1/GM2A	2
GO:0033598	mammary gland epithelial cell proliferation	2/501	26/18986	0.0769230769230769	2.9150928911408	1.60868787279872	0.14941139661285	0.397136785802122	0.316787370222995	CEBPB/AREG	2
GO:0033622	integrin activation	2/501	26/18986	0.0769230769230769	2.9150928911408	1.60868787279872	0.14941139661285	0.397136785802122	0.316787370222995	FN1/SELP	2
GO:0034138	toll-like receptor 3 signaling pathway	2/501	26/18986	0.0769230769230769	2.9150928911408	1.60868787279872	0.14941139661285	0.397136785802122	0.316787370222995	OAS1/TNFAIP3	2
GO:0035988	chondrocyte proliferation	2/501	26/18986	0.0769230769230769	2.9150928911408	1.60868787279872	0.14941139661285	0.397136785802122	0.316787370222995	LTF/MMP14	2
GO:0036315	cellular response to sterol	2/501	26/18986	0.0769230769230769	2.9150928911408	1.60868787279872	0.14941139661285	0.397136785802122	0.316787370222995	CES1/INHBB	2
GO:0044872	lipoprotein localization	2/501	26/18986	0.0769230769230769	2.9150928911408	1.60868787279872	0.14941139661285	0.397136785802122	0.316787370222995	MSR1/PPARG	2
GO:0046716	muscle cell cellular homeostasis	2/501	26/18986	0.0769230769230769	2.9150928911408	1.60868787279872	0.14941139661285	0.397136785802122	0.316787370222995	ALDOA/LOX	2
GO:0048143	astrocyte activation	2/501	26/18986	0.0769230769230769	2.9150928911408	1.60868787279872	0.14941139661285	0.397136785802122	0.316787370222995	GRN/C1QA	2
GO:0051882	mitochondrial depolarization	2/501	26/18986	0.0769230769230769	2.9150928911408	1.60868787279872	0.14941139661285	0.397136785802122	0.316787370222995	IFI6/TSPO	2
GO:1900078	positive regulation of cellular response to insulin stimulus	2/501	26/18986	0.0769230769230769	2.9150928911408	1.60868787279872	0.14941139661285	0.397136785802122	0.316787370222995	CTSD/ECHDC3	2
GO:1904996	positive regulation of leukocyte adhesion to vascular endothelial cell	2/501	26/18986	0.0769230769230769	2.9150928911408	1.60868787279872	0.14941139661285	0.397136785802122	0.316787370222995	GP1BA/SELP	2
GO:0046034	ATP metabolic process	9/501	228/18986	0.0394736842105263	1.49590293098014	1.24018155851246	0.150430171910675	0.397829566798042	0.317339986544837	TREX1/ALDOA/GAPDH/HK3/HSPA1A/LIPA/PKM/DDIT4/TSPO	9
GO:0048880	sensory system development	15/501	422/18986	0.0355450236966825	1.34702159661719	1.18683784256497	0.150650008419949	0.397829566798042	0.317339986544837	MERTK/COL8A2/CYP1B1/EPHB2/FOS/SH3PXD2B/ITGAM/MYO7A/PER1/RET/SMARCD3/C1QA/VIM/HESX1/KLF4	15
GO:0032890	regulation of organic acid transport	4/501	78/18986	0.0512820512820513	1.94339526076053	1.37446166330605	0.150803592648838	0.397829566798042	0.317339986544837	CES1/NTSR1/IRS2/PTGES	4
GO:0002708	positive regulation of lymphocyte mediated immunity	6/501	136/18986	0.0441176470588235	1.67189151109546	1.29457545096124	0.151017890546811	0.397829566798042	0.317339986544837	FCGR1A/IL18/LAG3/NECTIN2/TNFSF13/RSAD2	6
GO:0006638	neutral lipid metabolic process	6/501	136/18986	0.0441176470588235	1.67189151109546	1.29457545096124	0.151017890546811	0.397829566798042	0.317339986544837	AGPAT2/CETP/MGLL/PNPLA1/LIPA/GPAT3	6
GO:0030879	mammary gland development	6/501	136/18986	0.0441176470588235	1.67189151109546	1.29457545096124	0.151017890546811	0.397829566798042	0.317339986544837	CEBPB/EGF/SLC29A1/AREG/OAS2/IRS2	6
GO:0006006	glucose metabolic process	8/501	197/18986	0.0406091370558376	1.53893228770885	1.25178550764101	0.151097545084869	0.397829566798042	0.317339986544837	GAPDH/HK3/LIPA/ATF3/OAS1/PKM/TKTL1/IRS2	8
GO:0070374	positive regulation of ERK1 and ERK2 cascade	8/501	197/18986	0.0406091370558376	1.53893228770885	1.25178550764101	0.151097545084869	0.397829566798042	0.317339986544837	CAVIN3/GPBAR1/GAS6/GPER1/ICAM1/ITGB3/LGALS9/MARCO	8
GO:0008206	bile acid metabolic process	3/501	51/18986	0.0588235294117647	2.22918868146061	1.44705627913977	0.151245582165659	0.397829566798042	0.317339986544837	CES1/CYP27A1/HSD3B7	3
GO:0014911	positive regulation of smooth muscle cell migration	3/501	51/18986	0.0588235294117647	2.22918868146061	1.44705627913977	0.151245582165659	0.397829566798042	0.317339986544837	CYP1B1/ITGB3/S100A11	3
GO:0032692	negative regulation of interleukin-1 production	3/501	51/18986	0.0588235294117647	2.22918868146061	1.44705627913977	0.151245582165659	0.397829566798042	0.317339986544837	GAS6/TNFAIP3/IL1R2	3
GO:0033046	negative regulation of sister chromatid segregation	3/501	51/18986	0.0588235294117647	2.22918868146061	1.44705627913977	0.151245582165659	0.397829566798042	0.317339986544837	DUSP1/HASPIN/CDC20	3
GO:0033048	negative regulation of mitotic sister chromatid segregation	3/501	51/18986	0.0588235294117647	2.22918868146061	1.44705627913977	0.151245582165659	0.397829566798042	0.317339986544837	DUSP1/HASPIN/CDC20	3
GO:0042311	vasodilation	3/501	51/18986	0.0588235294117647	2.22918868146061	1.44705627913977	0.151245582165659	0.397829566798042	0.317339986544837	ADRA2A/GPER1/KCNMA1	3
GO:0044788	modulation by host of viral process	3/501	51/18986	0.0588235294117647	2.22918868146061	1.44705627913977	0.151245582165659	0.397829566798042	0.317339986544837	IFI27/LTF/PTX3	3
GO:0045841	negative regulation of mitotic metaphase/anaphase transition	3/501	51/18986	0.0588235294117647	2.22918868146061	1.44705627913977	0.151245582165659	0.397829566798042	0.317339986544837	DUSP1/HASPIN/CDC20	3
GO:2000816	negative regulation of mitotic sister chromatid separation	3/501	51/18986	0.0588235294117647	2.22918868146061	1.44705627913977	0.151245582165659	0.397829566798042	0.317339986544837	DUSP1/HASPIN/CDC20	3
GO:0046942	carboxylic acid transport	13/501	357/18986	0.0364145658263305	1.37997394566609	1.19318446836893	0.152010168349776	0.399596148970849	0.318749150693849	CES1/RBP7/SLC26A8/FOLR2/FOLR3/AQP9/NTSR1/PPARG/PSAP/SLC1A3/TTYH3/IRS2/PTGES	13
GO:0019751	polyol metabolic process	5/501	107/18986	0.0467289719626168	1.77085082172104	1.31639787184825	0.1529677662952	0.401376959424158	0.320169664432535	CYP27A1/GBA1/GPER1/NTSR1/SPR	5
GO:0032526	response to retinoic acid	5/501	107/18986	0.0467289719626168	1.77085082172104	1.31639787184825	0.1529677662952	0.401376959424158	0.320169664432535	CTSH/IGFBP2/RET/SLC6A4/KLF4	5
GO:0055092	sterol homeostasis	5/501	107/18986	0.0467289719626168	1.77085082172104	1.31639787184825	0.1529677662952	0.401376959424158	0.320169664432535	CES1/CETP/IL18/TSPO/MALL	5
GO:0015849	organic acid transport	13/501	358/18986	0.0363128491620112	1.37611926984021	1.18276487665232	0.15420730040398	0.404382536385789	0.322567147757467	CES1/RBP7/SLC26A8/FOLR2/FOLR3/AQP9/NTSR1/PPARG/PSAP/SLC1A3/TTYH3/IRS2/PTGES	13
GO:0042267	natural killer cell mediated cytotoxicity	4/501	79/18986	0.0506329113924051	1.9187953207509	1.34721045502711	0.155768241102563	0.40748137569009	0.325039024423262	IL18/LAG3/LGALS9/NECTIN2	4
GO:0055117	regulation of cardiac muscle contraction	4/501	79/18986	0.0506329113924051	1.9187953207509	1.34721045502711	0.155768241102563	0.40748137569009	0.325039024423262	FGF13/JUP/PKP2/TRPM4	4
GO:0070373	negative regulation of ERK1 and ERK2 cascade	4/501	79/18986	0.0506329113924051	1.9187953207509	1.34721045502711	0.155768241102563	0.40748137569009	0.325039024423262	DUSP3/EPHB2/GPER1/ATF3	4
GO:1901568	fatty acid derivative metabolic process	4/501	79/18986	0.0506329113924051	1.9187953207509	1.34721045502711	0.155768241102563	0.40748137569009	0.325039024423262	PTGR1/ALOX12/ALOX15B/GGT1	4
GO:0005996	monosaccharide metabolic process	10/501	262/18986	0.0381679389312977	1.44642013682559	1.19786959594608	0.156623288354573	0.408906074452949	0.326175475617363	ALDOA/GAPDH/HK3/LIPA/ATF3/OAS1/PGD/PKM/TKTL1/IRS2	10
GO:2001257	regulation of cation channel activity	5/501	108/18986	0.0462962962962963	1.75445405485326	1.2944376016138	0.157170745530183	0.408906074452949	0.326175475617363	FGF13/STAC3/KCNE1/MMP9/SCN1B	5
GO:0045776	negative regulation of blood pressure	3/501	52/18986	0.0576923076923077	2.1863196683556	1.41025176651652	0.157565862245894	0.408906074452949	0.326175475617363	FFAR3/NTSR1/SCPEP1	3
GO:0071622	regulation of granulocyte chemotaxis	3/501	52/18986	0.0576923076923077	2.1863196683556	1.41025176651652	0.157565862245894	0.408906074452949	0.326175475617363	BST1/TNFAIP6/C3AR1	3
GO:0140353	lipid export from cell	3/501	52/18986	0.0576923076923077	2.1863196683556	1.41025176651652	0.157565862245894	0.408906074452949	0.326175475617363	RETN/TSPO/PTGES	3
GO:0007200	phospholipase C-activating G protein-coupled receptor signaling pathway	6/501	138/18986	0.0434782608695652	1.64766119934045	1.25709825228235	0.158372741479409	0.408906074452949	0.326175475617363	LTB4R/ADRA2A/FPR1/GNA15/GPR27/C3AR1	6
GO:0002837	regulation of immune response to tumor cell	2/501	27/18986	0.0740740740740741	2.80712648776521	1.54695313376292	0.158691329033857	0.408906074452949	0.326175475617363	IL4I1/NECTIN2	2
GO:0007289	spermatid nucleus differentiation	2/501	27/18986	0.0740740740740741	2.80712648776521	1.54695313376292	0.158691329033857	0.408906074452949	0.326175475617363	HMGB2/NECTIN2	2
GO:0010447	response to acidic pH	2/501	27/18986	0.0740740740740741	2.80712648776521	1.54695313376292	0.158691329033857	0.408906074452949	0.326175475617363	KCNE1/AQP10	2
GO:0010884	positive regulation of lipid storage	2/501	27/18986	0.0740740740740741	2.80712648776521	1.54695313376292	0.158691329033857	0.408906074452949	0.326175475617363	PLIN3/MSR1	2
GO:0018904	ether metabolic process	2/501	27/18986	0.0740740740740741	2.80712648776521	1.54695313376292	0.158691329033857	0.408906074452949	0.326175475617363	ALOX12/PLA2G7	2
GO:0030194	positive regulation of blood coagulation	2/501	27/18986	0.0740740740740741	2.80712648776521	1.54695313376292	0.158691329033857	0.408906074452949	0.326175475617363	PLAU/EMILIN2	2
GO:0030325	adrenal gland development	2/501	27/18986	0.0740740740740741	2.80712648776521	1.54695313376292	0.158691329033857	0.408906074452949	0.326175475617363	CYP1B1/TSPO	2
GO:0032958	inositol phosphate biosynthetic process	2/501	27/18986	0.0740740740740741	2.80712648776521	1.54695313376292	0.158691329033857	0.408906074452949	0.326175475617363	GPER1/NTSR1	2
GO:0035235	ionotropic glutamate receptor signaling pathway	2/501	27/18986	0.0740740740740741	2.80712648776521	1.54695313376292	0.158691329033857	0.408906074452949	0.326175475617363	GRIN3A/GRIN2D	2
GO:0036344	platelet morphogenesis	2/501	27/18986	0.0740740740740741	2.80712648776521	1.54695313376292	0.158691329033857	0.408906074452949	0.326175475617363	ZNF385A/CLEC1B	2
GO:0042026	protein refolding	2/501	27/18986	0.0740740740740741	2.80712648776521	1.54695313376292	0.158691329033857	0.408906074452949	0.326175475617363	HSPA1A/HSPA2	2
GO:0042104	positive regulation of activated T cell proliferation	2/501	27/18986	0.0740740740740741	2.80712648776521	1.54695313376292	0.158691329033857	0.408906074452949	0.326175475617363	IGFBP2/IL18	2
GO:0042759	long-chain fatty acid biosynthetic process	2/501	27/18986	0.0740740740740741	2.80712648776521	1.54695313376292	0.158691329033857	0.408906074452949	0.326175475617363	ALOX12/ALOX15B	2
GO:0043043	peptide biosynthetic process	2/501	27/18986	0.0740740740740741	2.80712648776521	1.54695313376292	0.158691329033857	0.408906074452949	0.326175475617363	GGT1/MGST2	2
GO:0045649	regulation of macrophage differentiation	2/501	27/18986	0.0740740740740741	2.80712648776521	1.54695313376292	0.158691329033857	0.408906074452949	0.326175475617363	TRIB1/C1QC	2
GO:0060333	type II interferon-mediated signaling pathway	2/501	27/18986	0.0740740740740741	2.80712648776521	1.54695313376292	0.158691329033857	0.408906074452949	0.326175475617363	ARG1/PPARG	2
GO:1900048	positive regulation of hemostasis	2/501	27/18986	0.0740740740740741	2.80712648776521	1.54695313376292	0.158691329033857	0.408906074452949	0.326175475617363	PLAU/EMILIN2	2
GO:1905523	positive regulation of macrophage migration	2/501	27/18986	0.0740740740740741	2.80712648776521	1.54695313376292	0.158691329033857	0.408906074452949	0.326175475617363	MMP14/C3AR1	2
GO:2000353	positive regulation of endothelial cell apoptotic process	2/501	27/18986	0.0740740740740741	2.80712648776521	1.54695313376292	0.158691329033857	0.408906074452949	0.326175475617363	GPER1/CCL2	2
GO:0040029	epigenetic regulation of gene expression	11/501	295/18986	0.0372881355932203	1.41307892689198	1.17717821281481	0.158863789912069	0.40910519415343	0.326334309068531	PADI2/EGR1/H2AC7/H2AC21/LMNB1/H2AC19/H2AC16/H3C3/H3C8/H3C2/H2AC12	11
GO:0014032	neural crest cell development	4/501	80/18986	0.05	1.89481037924152	1.32035470064429	0.160793207534248	0.413825871845629	0.330099890916513	SEMA6B/FN1/RET/SEMA4A	4
GO:0060079	excitatory postsynaptic potential	5/501	109/18986	0.0458715596330275	1.73835814609313	1.27270651702384	0.161420701596322	0.415192205542186	0.331189785567559	CHRNA2/CHRNE/SLC29A1/GRIN2D/PRKAR1B	5
GO:1990778	protein localization to cell periphery	13/501	362/18986	0.0359116022099447	1.36091353205192	1.14139352825226	0.163161352573471	0.419321007301025	0.334483240865871	VAMP5/EPHB2/FGF13/STAC3/GAS6/GPER1/EHD2/JUP/MMP14/PALM/PKP2/RAB13/S100A10	13
GO:0032970	regulation of actin filament-based process	14/501	395/18986	0.0354430379746835	1.34315672452563	1.1346296345015	0.163221043558542	0.419321007301025	0.334483240865871	WASF3/FGF13/DAAM2/SIGLEC15/ITGB3/JUP/PKP2/TRPM4/CRACD/S100A10/FSCN1/BST1/VASP/CAPG	14
GO:1990845	adaptive thermogenesis	7/501	170/18986	0.0411764705882353	1.56043207702243	1.20836525560391	0.163662659584989	0.419479859347497	0.334609953685876	CEBPB/ALPL/GRB10/ID1/IL18/LIPA/G0S2	7
GO:0010332	response to gamma radiation	3/501	53/18986	0.0566037735849057	2.14506835385832	1.37427632813163	0.163966068800325	0.419479859347497	0.334609953685876	TREX1/EGR1/CXCL10	3
GO:0035094	response to nicotine	3/501	53/18986	0.0566037735849057	2.14506835385832	1.37427632813163	0.163966068800325	0.419479859347497	0.334609953685876	CHRNA2/HMOX1/VCAM1	3
GO:0051339	regulation of lyase activity	3/501	53/18986	0.0566037735849057	2.14506835385832	1.37427632813163	0.163966068800325	0.419479859347497	0.334609953685876	ADORA3/PALM/TMIGD3	3
GO:1901570	fatty acid derivative biosynthetic process	3/501	53/18986	0.0566037735849057	2.14506835385832	1.37427632813163	0.163966068800325	0.419479859347497	0.334609953685876	ALOX12/ALOX15B/GGT1	3
GO:1902100	negative regulation of metaphase/anaphase transition of cell cycle	3/501	53/18986	0.0566037735849057	2.14506835385832	1.37427632813163	0.163966068800325	0.419479859347497	0.334609953685876	DUSP1/HASPIN/CDC20	3
GO:1905819	negative regulation of chromosome separation	3/501	53/18986	0.0566037735849057	2.14506835385832	1.37427632813163	0.163966068800325	0.419479859347497	0.334609953685876	DUSP1/HASPIN/CDC20	3
GO:0031397	negative regulation of protein ubiquitination	4/501	81/18986	0.0493827160493827	1.87141765851014	1.29388286376442	0.165876709207785	0.424115464708542	0.338307675186922	HSPA1A/TSPO/TNFAIP3/ISG15	4
GO:0051960	regulation of nervous system development	16/501	463/18986	0.0345572354211663	1.30958816707837	1.11028282386471	0.166248115793634	0.424183426123944	0.338361886528786	WASF3/VCAN/EGR2/EPHB2/FGF13/FN1/DAAM2/GPER1/ANXA2/HMGB2/PLXNB3/S100A10/SEMA4A/SMARCD3/TSPO/CST7	16
GO:2000058	regulation of ubiquitin-dependent protein catabolic process	7/501	171/18986	0.0409356725146199	1.55130674323867	1.19221253746246	0.167066674440839	0.424183426123944	0.338361886528786	TRIB1/CLU/EGF/GBA1/HSPA1A/TGFB1I1/CDC20	7
GO:0001964	startle response	2/501	28/18986	0.0714285714285714	2.70687197034502	1.48798358095203	0.168074540411605	0.424183426123944	0.338361886528786	GRIN3A/GRIN2D	2
GO:0002295	T-helper cell lineage commitment	2/501	28/18986	0.0714285714285714	2.70687197034502	1.48798358095203	0.168074540411605	0.424183426123944	0.338361886528786	LGALS1/SOCS3	2
GO:0002726	positive regulation of T cell cytokine production	2/501	28/18986	0.0714285714285714	2.70687197034502	1.48798358095203	0.168074540411605	0.424183426123944	0.338361886528786	IL18/RSAD2	2
GO:0002834	regulation of response to tumor cell	2/501	28/18986	0.0714285714285714	2.70687197034502	1.48798358095203	0.168074540411605	0.424183426123944	0.338361886528786	IL4I1/NECTIN2	2
GO:0006027	glycosaminoglycan catabolic process	2/501	28/18986	0.0714285714285714	2.70687197034502	1.48798358095203	0.168074540411605	0.424183426123944	0.338361886528786	PGLYRP2/PGLYRP1	2
GO:0007141	male meiosis I	2/501	28/18986	0.0714285714285714	2.70687197034502	1.48798358095203	0.168074540411605	0.424183426123944	0.338361886528786	HSPA2/CCNA1	2
GO:0010818	T cell chemotaxis	2/501	28/18986	0.0714285714285714	2.70687197034502	1.48798358095203	0.168074540411605	0.424183426123944	0.338361886528786	CXCL10/CXCL16	2
GO:0010971	positive regulation of G2/M transition of mitotic cell cycle	2/501	28/18986	0.0714285714285714	2.70687197034502	1.48798358095203	0.168074540411605	0.424183426123944	0.338361886528786	HSPA2/SMARCD3	2
GO:0015740	C4-dicarboxylate transport	2/501	28/18986	0.0714285714285714	2.70687197034502	1.48798358095203	0.168074540411605	0.424183426123944	0.338361886528786	NTSR1/SLC1A3	2
GO:0019433	triglyceride catabolic process	2/501	28/18986	0.0714285714285714	2.70687197034502	1.48798358095203	0.168074540411605	0.424183426123944	0.338361886528786	MGLL/PNPLA1	2
GO:0032740	positive regulation of interleukin-17 production	2/501	28/18986	0.0714285714285714	2.70687197034502	1.48798358095203	0.168074540411605	0.424183426123944	0.338361886528786	IL18/OSM	2
GO:0034698	response to gonadotropin	2/501	28/18986	0.0714285714285714	2.70687197034502	1.48798358095203	0.168074540411605	0.424183426123944	0.338361886528786	CYP1B1/INHBB	2
GO:0035929	steroid hormone secretion	2/501	28/18986	0.0714285714285714	2.70687197034502	1.48798358095203	0.168074540411605	0.424183426123944	0.338361886528786	RETN/TSPO	2
GO:0039529	RIG-I signaling pathway	2/501	28/18986	0.0714285714285714	2.70687197034502	1.48798358095203	0.168074540411605	0.424183426123944	0.338361886528786	DHX58/OASL	2
GO:0044342	type B pancreatic cell proliferation	2/501	28/18986	0.0714285714285714	2.70687197034502	1.48798358095203	0.168074540411605	0.424183426123944	0.338361886528786	NR4A1/IRS2	2
GO:0050857	positive regulation of antigen receptor-mediated signaling pathway	2/501	28/18986	0.0714285714285714	2.70687197034502	1.48798358095203	0.168074540411605	0.424183426123944	0.338361886528786	LIPA/NECTIN2	2
GO:0071480	cellular response to gamma radiation	2/501	28/18986	0.0714285714285714	2.70687197034502	1.48798358095203	0.168074540411605	0.424183426123944	0.338361886528786	TREX1/EGR1	2
GO:1900543	negative regulation of purine nucleotide metabolic process	2/501	28/18986	0.0714285714285714	2.70687197034502	1.48798358095203	0.168074540411605	0.424183426123944	0.338361886528786	DDIT4/TSPO	2
GO:1902683	regulation of receptor localization to synapse	2/501	28/18986	0.0714285714285714	2.70687197034502	1.48798358095203	0.168074540411605	0.424183426123944	0.338361886528786	ITGB3/TYROBP	2
GO:2000319	regulation of T-helper 17 cell differentiation	2/501	28/18986	0.0714285714285714	2.70687197034502	1.48798358095203	0.168074540411605	0.424183426123944	0.338361886528786	JUNB/LGALS1	2
GO:0030203	glycosaminoglycan metabolic process	5/501	111/18986	0.045045045045045	1.70703637769506	1.22991246966497	0.170057541311438	0.428899925325138	0.342124135285439	PGLYRP2/CHST13/EGF/TNFAIP6/PGLYRP1	5
GO:0006778	porphyrin-containing compound metabolic process	3/501	54/18986	0.0555555555555556	2.10534486582391	1.33909339086939	0.170442315601521	0.428899925325138	0.342124135285439	HMOX1/BLVRA/TSPO	3
GO:0046365	monosaccharide catabolic process	3/501	54/18986	0.0555555555555556	2.10534486582391	1.33909339086939	0.170442315601521	0.428899925325138	0.342124135285439	HK3/PKM/TKTL1	3
GO:0050873	brown fat cell differentiation	3/501	54/18986	0.0555555555555556	2.10534486582391	1.33909339086939	0.170442315601521	0.428899925325138	0.342124135285439	CEBPB/LRG1/LAMB3	3
GO:0051985	negative regulation of chromosome segregation	3/501	54/18986	0.0555555555555556	2.10534486582391	1.33909339086939	0.170442315601521	0.428899925325138	0.342124135285439	DUSP1/HASPIN/CDC20	3
GO:0002028	regulation of sodium ion transport	4/501	82/18986	0.0487804878048781	1.84859549194294	1.26778388883219	0.171016948191722	0.429842598437438	0.342876085109534	FGF13/PER1/PKP2/SCN1B	4
GO:0014823	response to activity	4/501	82/18986	0.0487804878048781	1.84859549194294	1.26778388883219	0.171016948191722	0.429842598437438	0.342876085109534	FN1/FOS/ANXA2/ITGB3	4
GO:0007411	axon guidance	9/501	236/18986	0.038135593220339	1.44519435704861	1.13297271905217	0.17322716656372	0.435143402624703	0.347104421235987	SEMA6B/EGR2/EPHB2/ANOS1/NOTCH3/RET/SCN1B/SEMA4A/VASP	9
GO:0035148	tube formation	6/501	142/18986	0.0422535211267606	1.60124820780973	1.18392953666648	0.173536197834857	0.435665057414847	0.347520533908098	ADM/EGF/RET/ST14/VASP/HESX1	6
GO:0006665	sphingolipid metabolic process	7/501	173/18986	0.0404624277456647	1.53337256123591	1.16021674757728	0.173967724914169	0.436493451068941	0.348181325495712	PAQR4/A3GALT2/ALDH3B1/GBA1/GM2A/PNPLA1/PSAP	7
GO:2001243	negative regulation of intrinsic apoptotic signaling pathway	5/501	112/18986	0.0446428571428571	1.69179498146564	1.20884015911998	0.17444238660838	0.43742904179861	0.348927625857332	CLU/ZNF385A/HSPA1A/MMP9/FZD1	5
GO:0009895	negative regulation of catabolic process	13/501	367/18986	0.0354223433242507	1.34237247575693	1.09035554289887	0.174718899432423	0.437866956128602	0.349276940587019	TOB1/IRAK3/CST3/ADRA2A/ANXA2/HMOX1/HP/DDIT4/CTSA/LAPTM4B/TSPO/TIMP1/TIMP2	13
GO:0090101	negative regulation of transmembrane receptor protein serine/threonine kinase signaling pathway	8/501	205/18986	0.0390243902439024	1.47887639355435	1.13489436385878	0.17584298821837	0.440338289418479	0.351248269362981	TOB1/HSPA1A/RBPMS2/PPARG/HTRA1/GREM2/TNFAIP6/FZD1	8
GO:0097485	neuron projection guidance	9/501	237/18986	0.0379746835443038	1.43909649056318	1.11984913982407	0.176184037963058	0.440338289418479	0.351248269362981	SEMA6B/EGR2/EPHB2/ANOS1/NOTCH3/RET/SCN1B/SEMA4A/VASP	9
GO:0051952	regulation of amine transport	4/501	83/18986	0.0481927710843374	1.82632325710026	1.24204717537705	0.176212113554983	0.440338289418479	0.351248269362981	ADORA3/ADRA2A/FFAR3/NTSR1	4
GO:0071901	negative regulation of protein serine/threonine kinase activity	4/501	83/18986	0.0481927710843374	1.82632325710026	1.24204717537705	0.176212113554983	0.440338289418479	0.351248269362981	IRAK3/DUSP1/GBA1/TNFAIP3	4
GO:0045778	positive regulation of ossification	3/501	55/18986	0.0545454545454545	2.06706586826347	1.30466866491586	0.176990741151663	0.440338289418479	0.351248269362981	TMEM119/LTF/ISG15	3
GO:0050885	neuromuscular process controlling balance	3/501	55/18986	0.0545454545454545	2.06706586826347	1.30466866491586	0.176990741151663	0.440338289418479	0.351248269362981	GM2A/MYO7A/SLC1A3	3
GO:0071385	cellular response to glucocorticoid stimulus	3/501	55/18986	0.0545454545454545	2.06706586826347	1.30466866491586	0.176990741151663	0.440338289418479	0.351248269362981	CYP1B1/FLT3/DDIT4	3
GO:0006986	response to unfolded protein	6/501	143/18986	0.041958041958042	1.59005066789498	1.16599513178394	0.177417833595003	0.440338289418479	0.351248269362981	BHLHA15/PPP1R15A/FBXO6/HSPA1A/HSPA2/ATF3	6
GO:0000272	polysaccharide catabolic process	2/501	29/18986	0.0689655172413793	2.61353155757451	1.43154859120921	0.177549152061941	0.440338289418479	0.351248269362981	CHIT1/PYGL	2
GO:0001773	myeloid dendritic cell activation	2/501	29/18986	0.0689655172413793	2.61353155757451	1.43154859120921	0.177549152061941	0.440338289418479	0.351248269362981	BATF2/CLEC4D	2
GO:0001778	plasma membrane repair	2/501	29/18986	0.0689655172413793	2.61353155757451	1.43154859120921	0.177549152061941	0.440338289418479	0.351248269362981	ANXA2/S100A10	2
GO:0002092	positive regulation of receptor internalization	2/501	29/18986	0.0689655172413793	2.61353155757451	1.43154859120921	0.177549152061941	0.440338289418479	0.351248269362981	EGF/CD63	2
GO:0021952	central nervous system projection neuron axonogenesis	2/501	29/18986	0.0689655172413793	2.61353155757451	1.43154859120921	0.177549152061941	0.440338289418479	0.351248269362981	EPHB2/SCN1B	2
GO:0031579	membrane raft organization	2/501	29/18986	0.0689655172413793	2.61353155757451	1.43154859120921	0.177549152061941	0.440338289418479	0.351248269362981	ANXA2/S100A10	2
GO:0045954	positive regulation of natural killer cell mediated cytotoxicity	2/501	29/18986	0.0689655172413793	2.61353155757451	1.43154859120921	0.177549152061941	0.440338289418479	0.351248269362981	LAG3/NECTIN2	2
GO:0046639	negative regulation of alpha-beta T cell differentiation	2/501	29/18986	0.0689655172413793	2.61353155757451	1.43154859120921	0.177549152061941	0.440338289418479	0.351248269362981	LGALS1/SOCS1	2
GO:0060384	innervation	2/501	29/18986	0.0689655172413793	2.61353155757451	1.43154859120921	0.177549152061941	0.440338289418479	0.351248269362981	RET/VCAM1	2
GO:1904862	inhibitory synapse assembly	2/501	29/18986	0.0689655172413793	2.61353155757451	1.43154859120921	0.177549152061941	0.440338289418479	0.351248269362981	FGF13/SEMA4A	2
GO:0030073	insulin secretion	8/501	206/18986	0.0388349514563107	1.47169738193516	1.12063380236894	0.179056926922242	0.443821610099076	0.354026838454285	ADRA2A/GPR27/GPER1/IL1RN/INHBB/TRPM4/PTPRN2/IRS2	8
GO:0019318	hexose metabolic process	9/501	238/18986	0.0378151260504202	1.43304986665325	1.10678522148978	0.179164	0.44383081005806	0.354034177061326	ALDOA/GAPDH/HK3/LIPA/ATF3/OAS1/PKM/TKTL1/IRS2	9
GO:0001523	retinoid metabolic process	4/501	84/18986	0.0476190476190476	1.80458131356335	1.21666255393493	0.181460383495684	0.448485755183696	0.357747325471651	CYP1B1/CYP2S1/LIPA/SCPEP1	4
GO:0043242	negative regulation of protein-containing complex disassembly	4/501	84/18986	0.0476190476190476	1.80458131356335	1.21666255393493	0.181460383495684	0.448485755183696	0.357747325471651	IRAK3/FGF13/CRACD/CAPG	4
GO:0051149	positive regulation of muscle cell differentiation	4/501	84/18986	0.0476190476190476	1.80458131356335	1.21666255393493	0.181460383495684	0.448485755183696	0.357747325471651	GPER1/MMP14/NID1/SMARCD3	4
GO:0051304	chromosome separation	4/501	84/18986	0.0476190476190476	1.80458131356335	1.21666255393493	0.181460383495684	0.448485755183696	0.357747325471651	DUSP1/PLSCR1/HASPIN/CDC20	4
GO:0001763	morphogenesis of a branching structure	8/501	207/18986	0.0386473429951691	1.46458773274707	1.10644827544667	0.182296580782066	0.449776523651734	0.358776943384609	ADM/CTSH/EGF/FGF13/AREG/MMP14/ST14/SOCS3	8
GO:0002791	regulation of peptide secretion	8/501	207/18986	0.0386473429951691	1.46458773274707	1.10644827544667	0.182296580782066	0.449776523651734	0.358776943384609	ADRA2A/GPR27/GPER1/FFAR3/INHBB/TRPM4/S100A8/IRS2	8
GO:0090087	regulation of peptide transport	8/501	207/18986	0.0386473429951691	1.46458773274707	1.10644827544667	0.182296580782066	0.449776523651734	0.358776943384609	ADRA2A/GPR27/GPER1/FFAR3/INHBB/TRPM4/S100A8/IRS2	8
GO:0034440	lipid oxidation	5/501	114/18986	0.043859649122807	1.66211436775572	1.16732264369266	0.183339731993319	0.451456002458975	0.360116627074743	ALDH1L2/ALOX12/ALOX15B/PLA2G7/IRS2	5
GO:1901800	positive regulation of proteasomal protein catabolic process	5/501	114/18986	0.043859649122807	1.66211436775572	1.16732264369266	0.183339731993319	0.451456002458975	0.360116627074743	TRIB1/CLU/GBA1/HSPA1A/CDC20	5
GO:0006749	glutathione metabolic process	3/501	56/18986	0.0535714285714286	2.03015397775877	1.27096996190555	0.183607513331384	0.451456002458975	0.360116627074743	GGT1/OPLAH/MGST2	3
GO:0030865	cortical cytoskeleton organization	3/501	56/18986	0.0535714285714286	2.03015397775877	1.27096996190555	0.183607513331384	0.451456002458975	0.360116627074743	CAVIN3/EHD2/RAB13	3
GO:0046638	positive regulation of alpha-beta T cell differentiation	3/501	56/18986	0.0535714285714286	2.03015397775877	1.27096996190555	0.183607513331384	0.451456002458975	0.360116627074743	IL18/LGALS9/SOCS1	3
GO:0085029	extracellular matrix assembly	3/501	56/18986	0.0535714285714286	2.03015397775877	1.27096996190555	0.183607513331384	0.451456002458975	0.360116627074743	GAS6/LOX/PPARG	3
GO:0009266	response to temperature stimulus	7/501	176/18986	0.0397727272727273	1.50723552894212	1.11297661181043	0.184544939395955	0.453501514879255	0.361748287811156	HMOX1/HSPA1A/HSPA2/CXCL10/LIPA/NFKBIA/NTSR1	7
GO:0006304	DNA modification	2/501	30/18986	0.0666666666666667	2.52641383898869	1.37744418004643	0.187103837992912	0.456656613113877	0.364265041001175	TREX1/CYP1B1	2
GO:0006833	water transport	2/501	30/18986	0.0666666666666667	2.52641383898869	1.37744418004643	0.187103837992912	0.456656613113877	0.364265041001175	AQP9/AQP10	2
GO:0007588	excretion	2/501	30/18986	0.0666666666666667	2.52641383898869	1.37744418004643	0.187103837992912	0.456656613113877	0.364265041001175	KCNMA1/LIPA	2
GO:0009119	ribonucleoside metabolic process	2/501	30/18986	0.0666666666666667	2.52641383898869	1.37744418004643	0.187103837992912	0.456656613113877	0.364265041001175	ADA2/CDA	2
GO:0010955	negative regulation of protein processing	2/501	30/18986	0.0666666666666667	2.52641383898869	1.37744418004643	0.187103837992912	0.456656613113877	0.364265041001175	PLAU/IL1R2	2
GO:0086010	membrane depolarization during action potential	2/501	30/18986	0.0666666666666667	2.52641383898869	1.37744418004643	0.187103837992912	0.456656613113877	0.364265041001175	TRPM4/SCN1B	2
GO:0099623	regulation of cardiac muscle cell membrane repolarization	2/501	30/18986	0.0666666666666667	2.52641383898869	1.37744418004643	0.187103837992912	0.456656613113877	0.364265041001175	KCNE1/SCN1B	2
GO:0120255	olefinic compound biosynthetic process	2/501	30/18986	0.0666666666666667	2.52641383898869	1.37744418004643	0.187103837992912	0.456656613113877	0.364265041001175	ADM/EGR1	2
GO:1901021	positive regulation of calcium ion transmembrane transporter activity	2/501	30/18986	0.0666666666666667	2.52641383898869	1.37744418004643	0.187103837992912	0.456656613113877	0.364265041001175	STAC3/HSPA2	2
GO:1902230	negative regulation of intrinsic apoptotic signaling pathway in response to DNA damage	2/501	30/18986	0.0666666666666667	2.52641383898869	1.37744418004643	0.187103837992912	0.456656613113877	0.364265041001175	CLU/ZNF385A	2
GO:1902932	positive regulation of alcohol biosynthetic process	2/501	30/18986	0.0666666666666667	2.52641383898869	1.37744418004643	0.187103837992912	0.456656613113877	0.364265041001175	GPER1/NTSR1	2
GO:1903672	positive regulation of sprouting angiogenesis	2/501	30/18986	0.0666666666666667	2.52641383898869	1.37744418004643	0.187103837992912	0.456656613113877	0.364265041001175	PKM/KLF4	2
GO:0043331	response to dsRNA	3/501	57/18986	0.0526315789473684	1.99453724130686	1.23796703054219	0.190288833702469	0.463640253544905	0.3698357389718	IRAK3/NFKBIA/RALB	3
GO:0061178	regulation of insulin secretion involved in cellular response to glucose stimulus	3/501	57/18986	0.0526315789473684	1.99453724130686	1.23796703054219	0.190288833702469	0.463640253544905	0.3698357389718	ADRA2A/GPR27/TRPM4	3
GO:1903351	cellular response to dopamine	3/501	57/18986	0.0526315789473684	1.99453724130686	1.23796703054219	0.190288833702469	0.463640253544905	0.3698357389718	ADCY6/GNA15/PALM	3
GO:0007519	skeletal muscle tissue development	7/501	178/18986	0.0393258426966292	1.49030029827984	1.08197016841461	0.191741277853227	0.466914454511711	0.372447497818971	VAMP5/EGR1/EGR2/FOS/STAC3/NR4A1/ATF3	7
GO:0048864	stem cell development	4/501	86/18986	0.0465116279069767	1.76261430627118	1.16691093050955	0.192108907851681	0.467015885716359	0.372528407283236	SEMA6B/FN1/RET/SEMA4A	4
GO:0050810	regulation of steroid biosynthetic process	4/501	86/18986	0.0465116279069767	1.76261430627118	1.16691093050955	0.192108907851681	0.467015885716359	0.372528407283236	CES1/ADM/EGR1/TSPO	4
GO:0072332	intrinsic apoptotic signaling pathway by p53 class mediator	4/501	86/18986	0.0465116279069767	1.76261430627118	1.16691093050955	0.192108907851681	0.467015885716359	0.372528407283236	PHLDA3/ZNF385A/SHISA5/DDIT4	4
GO:0002793	positive regulation of peptide secretion	5/501	116/18986	0.0431034482758621	1.63345722348407	1.12661303989011	0.192400218037272	0.467195557697285	0.372671727711802	GPR27/GPER1/TRPM4/S100A8/IRS2	5
GO:0043393	regulation of protein binding	5/501	116/18986	0.0431034482758621	1.63345722348407	1.12661303989011	0.192400218037272	0.467195557697285	0.372671727711802	ANXA2/MMP9/RALB/GREM2/SLPI	5
GO:0060048	cardiac muscle contraction	6/501	147/18986	0.0408163265306122	1.5467839830543	1.09562003364774	0.193287234501609	0.469084434719321	0.374178443800257	FGF13/JUP/KCNE1/PKP2/TRPM4/SCN1B	6
GO:0016055	Wnt signaling pathway	16/501	476/18986	0.0336134453781513	1.27382210369178	0.996054738544377	0.193629737724525	0.46965045865689	0.374629948775561	APCDD1/EGF/EGR1/DAAM2/GRB10/TAX1BP3/IGFBP2/JUP/NID1/TRPM4/SDC1/TGFB1I1/TNFAIP3/FZD1/HESX1/KLF4	16
GO:0071214	cellular response to abiotic stimulus	12/501	342/18986	0.0350877192982456	1.32969149420457	1.01289793311506	0.195004235257457	0.470264795351509	0.37511999178562	TREX1/EGR1/ITGB3/KCNE1/MMP9/PALM/TLR7/TSPO/TIMP1/TLR5/CASP5/AQP10	12
GO:0104004	cellular response to environmental stimulus	12/501	342/18986	0.0350877192982456	1.32969149420457	1.01289793311506	0.195004235257457	0.470264795351509	0.37511999178562	TREX1/EGR1/ITGB3/KCNE1/MMP9/PALM/TLR7/TSPO/TIMP1/TLR5/CASP5/AQP10	12
GO:0015718	monocarboxylic acid transport	7/501	179/18986	0.0391061452513966	1.48197459828945	1.06660923465258	0.195381430177117	0.470264795351509	0.37511999178562	CES1/RBP7/AQP9/NTSR1/PPARG/IRS2/PTGES	7
GO:0071695	anatomical structure maturation	10/501	276/18986	0.036231884057971	1.37305099945037	1.02778030538521	0.195395250498755	0.470264795351509	0.37511999178562	BHLHA15/EREG/GBA1/KCNE1/LTF/PPARG/AXL/RET/C1QA/TYMS	10
GO:0001516	prostaglandin biosynthetic process	2/501	31/18986	0.0645161290322581	2.44491661837615	1.32548914295879	0.196727804104703	0.470264795351509	0.37511999178562	PTGDS/PTGES	2
GO:0002431	Fc receptor mediated stimulatory signaling pathway	2/501	31/18986	0.0645161290322581	2.44491661837615	1.32548914295879	0.196727804104703	0.470264795351509	0.37511999178562	FCER1G/PLSCR1	2
GO:0002825	regulation of T-helper 1 type immune response	2/501	31/18986	0.0645161290322581	2.44491661837615	1.32548914295879	0.196727804104703	0.470264795351509	0.37511999178562	IL27/IL18	2
GO:0007064	mitotic sister chromatid cohesion	2/501	31/18986	0.0645161290322581	2.44491661837615	1.32548914295879	0.196727804104703	0.470264795351509	0.37511999178562	HASPIN/CDC20	2
GO:0031281	positive regulation of cyclase activity	2/501	31/18986	0.0645161290322581	2.44491661837615	1.32548914295879	0.196727804104703	0.470264795351509	0.37511999178562	ADORA3/TMIGD3	2
GO:0032607	interferon-alpha production	2/501	31/18986	0.0645161290322581	2.44491661837615	1.32548914295879	0.196727804104703	0.470264795351509	0.37511999178562	IRF7/TLR7	2
GO:0032647	regulation of interferon-alpha production	2/501	31/18986	0.0645161290322581	2.44491661837615	1.32548914295879	0.196727804104703	0.470264795351509	0.37511999178562	IRF7/TLR7	2
GO:0034311	diol metabolic process	2/501	31/18986	0.0645161290322581	2.44491661837615	1.32548914295879	0.196727804104703	0.470264795351509	0.37511999178562	GBA1/SPR	2
GO:0046457	prostanoid biosynthetic process	2/501	31/18986	0.0645161290322581	2.44491661837615	1.32548914295879	0.196727804104703	0.470264795351509	0.37511999178562	PTGDS/PTGES	2
GO:0046685	response to arsenic-containing substance	2/501	31/18986	0.0645161290322581	2.44491661837615	1.32548914295879	0.196727804104703	0.470264795351509	0.37511999178562	CYP1B1/HMOX1	2
GO:0050820	positive regulation of coagulation	2/501	31/18986	0.0645161290322581	2.44491661837615	1.32548914295879	0.196727804104703	0.470264795351509	0.37511999178562	PLAU/EMILIN2	2
GO:0050951	sensory perception of temperature stimulus	2/501	31/18986	0.0645161290322581	2.44491661837615	1.32548914295879	0.196727804104703	0.470264795351509	0.37511999178562	ADRA2A/NTSR1	2
GO:0051349	positive regulation of lyase activity	2/501	31/18986	0.0645161290322581	2.44491661837615	1.32548914295879	0.196727804104703	0.470264795351509	0.37511999178562	ADORA3/TMIGD3	2
GO:0051491	positive regulation of filopodium assembly	2/501	31/18986	0.0645161290322581	2.44491661837615	1.32548914295879	0.196727804104703	0.470264795351509	0.37511999178562	PALM/FSCN1	2
GO:0070723	response to cholesterol	2/501	31/18986	0.0645161290322581	2.44491661837615	1.32548914295879	0.196727804104703	0.470264795351509	0.37511999178562	CES1/INHBB	2
GO:0071295	cellular response to vitamin	2/501	31/18986	0.0645161290322581	2.44491661837615	1.32548914295879	0.196727804104703	0.470264795351509	0.37511999178562	FOLR2/GAS6	2
GO:0086019	cell-cell signaling involved in cardiac conduction	2/501	31/18986	0.0645161290322581	2.44491661837615	1.32548914295879	0.196727804104703	0.470264795351509	0.37511999178562	TRPM4/SCN1B	2
GO:0090382	phagosome maturation	2/501	31/18986	0.0645161290322581	2.44491661837615	1.32548914295879	0.196727804104703	0.470264795351509	0.37511999178562	RAB32/MYO7A	2
GO:0097421	liver regeneration	2/501	31/18986	0.0645161290322581	2.44491661837615	1.32548914295879	0.196727804104703	0.470264795351509	0.37511999178562	CEBPB/TYMS	2
GO:0099625	ventricular cardiac muscle cell membrane repolarization	2/501	31/18986	0.0645161290322581	2.44491661837615	1.32548914295879	0.196727804104703	0.470264795351509	0.37511999178562	KCNE1/SCN1B	2
GO:0150117	positive regulation of cell-substrate junction organization	2/501	31/18986	0.0645161290322581	2.44491661837615	1.32548914295879	0.196727804104703	0.470264795351509	0.37511999178562	DUSP3/S100A10	2
GO:1902751	positive regulation of cell cycle G2/M phase transition	2/501	31/18986	0.0645161290322581	2.44491661837615	1.32548914295879	0.196727804104703	0.470264795351509	0.37511999178562	HSPA2/SMARCD3	2
GO:0033047	regulation of mitotic sister chromatid segregation	3/501	58/18986	0.0517241379310345	1.96014866818088	1.20563140773844	0.197030941481576	0.470727618948202	0.375489176095196	DUSP1/HASPIN/CDC20	3
GO:0005977	glycogen metabolic process	4/501	87/18986	0.0459770114942529	1.74235437171634	1.14252554889722	0.197505482530749	0.471075784637714	0.37576690028778	GRB10/GYG1/PYGL/IRS2	4
GO:0006140	regulation of nucleotide metabolic process	4/501	87/18986	0.0459770114942529	1.74235437171634	1.14252554889722	0.197505482530749	0.471075784637714	0.37576690028778	TREX1/DDIT4/TSPO/CDA	4
GO:0045913	positive regulation of carbohydrate metabolic process	4/501	87/18986	0.0459770114942529	1.74235437171634	1.14252554889722	0.197505482530749	0.471075784637714	0.37576690028778	EGF/GPER1/NTSR1/IRS2	4
GO:0017015	regulation of transforming growth factor beta receptor signaling pathway	7/501	180/18986	0.0388888888888889	1.47374140607674	1.05134152365816	0.199048899214387	0.474493715376281	0.37849330924556	CDKN1C/LRG1/HSPA1A/LOX/PPARG/HTRA1/TGFB1I1	7
GO:0019216	regulation of lipid metabolic process	12/501	344/18986	0.0348837209302326	1.32196072970338	0.992088256159567	0.200237684160087	0.477062952616437	0.380542733871749	CES1/TREX1/PAQR4/ADM/ADRA2A/EGR1/GPER1/PPARG/PSAP/TSPO/CCDC3/IRS2	12
GO:0071383	cellular response to steroid hormone stimulus	8/501	213/18986	0.0375586854460094	1.42333174027532	1.02286479143448	0.202254299688148	0.48160054296934	0.384162270934129	PADI2/CYP1B1/DEFA3/FLT3/GPER1/HSPA1A/PER1/DDIT4	8
GO:0006900	vesicle budding from membrane	4/501	88/18986	0.0454545454545455	1.72255489021956	1.11845546171422	0.202947806104337	0.482450039068827	0.38483989548313	DNM1/ANXA2/S100A10/AP3B2	4
GO:0032024	positive regulation of insulin secretion	4/501	88/18986	0.0454545454545455	1.72255489021956	1.11845546171422	0.202947806104337	0.482450039068827	0.38483989548313	GPR27/GPER1/TRPM4/IRS2	4
GO:0042310	vasoconstriction	4/501	88/18986	0.0454545454545455	1.72255489021956	1.11845546171422	0.202947806104337	0.482450039068827	0.38483989548313	ADM/ADRA2A/TRPM4/SLC6A4	4
GO:0038093	Fc receptor signaling pathway	3/501	59/18986	0.0508474576271186	1.92692580939815	1.17393628356791	0.203830117201408	0.483477838704003	0.385659748881717	FCER1G/FCGR1A/CLEC4D	3
GO:0045839	negative regulation of mitotic nuclear division	3/501	59/18986	0.0508474576271186	1.92692580939815	1.17393628356791	0.203830117201408	0.483477838704003	0.385659748881717	DUSP1/HASPIN/CDC20	3
GO:0060135	maternal process involved in female pregnancy	3/501	59/18986	0.0508474576271186	1.92692580939815	1.17393628356791	0.203830117201408	0.483477838704003	0.385659748881717	JUNB/LGALS9/STOX2	3
GO:1903350	response to dopamine	3/501	59/18986	0.0508474576271186	1.92692580939815	1.17393628356791	0.203830117201408	0.483477838704003	0.385659748881717	ADCY6/GNA15/PALM	3
GO:0034101	erythrocyte homeostasis	6/501	150/18986	0.04	1.51584830339321	1.04420971963343	0.205529620308895	0.485579354838171	0.387336082561761	HMGB2/HMOX1/HSPA1A/AXL/ISG15/MAFB	6
GO:0005979	regulation of glycogen biosynthetic process	2/501	32/18986	0.0625	2.3685129740519	1.27552186087943	0.206410768098962	0.485579354838171	0.387336082561761	GRB10/IRS2	2
GO:0006221	pyrimidine nucleotide biosynthetic process	2/501	32/18986	0.0625	2.3685129740519	1.27552186087943	0.206410768098962	0.485579354838171	0.387336082561761	TYMS/CDA	2
GO:0006734	NADH metabolic process	2/501	32/18986	0.0625	2.3685129740519	1.27552186087943	0.206410768098962	0.485579354838171	0.387336082561761	HK3/PKM	2
GO:0007271	synaptic transmission, cholinergic	2/501	32/18986	0.0625	2.3685129740519	1.27552186087943	0.206410768098962	0.485579354838171	0.387336082561761	CHRNA2/CHRNE	2
GO:0010575	positive regulation of vascular endothelial growth factor production	2/501	32/18986	0.0625	2.3685129740519	1.27552186087943	0.206410768098962	0.485579354838171	0.387336082561761	CYP1B1/C3AR1	2
GO:0010962	regulation of glucan biosynthetic process	2/501	32/18986	0.0625	2.3685129740519	1.27552186087943	0.206410768098962	0.485579354838171	0.387336082561761	GRB10/IRS2	2
[truncated: 2,479 more rows]

## Sheet: 2.upmRNA_GO_CC_result
Table S2.upmRNA GO Cellular Component enrichment
[truncated: 380 more rows]

## Sheet: 3.upmRNA_GO_MF_result
Table S3.upmRNA GO Molecular Function enrichment
[truncated: 745 more rows]

[truncated: 45 more sheets: 4.upmRNA_KEGG_result, 5.downmRNA_GO_BP_result, 6.downmRNA_GO_CC_result, 7.downmRNA_GO_MF_result, 8.downmRNA_KEGG_result, 9.upmiRNA_GO_BP_result, 10.upmiRNA_GO_CC_result, 11.upmiRNA_GO_MF_result, 12.upmiRNA_KEGG_result, 13.downmiRNA_GO_BP_result, 14.downmiRNA_GO_CC_result, 15.downmiRNA_GO_MF_result, 16.downmiRNA_KEGG_result, 17.uplncRNA_GO_BP_result, 18.uplncRNA_GO_CC_result, 19.uplncRNA_GO_MF_result, 20.uplncRNA_KEGG_result, 21.downlncRNA_GO_BP_result, 22.downlncRNA_GO_CC_result, 23.downlncRNA_GO_MF_result …]
